# Supplementary material for: Expression of Calcification and Extracellular Matrix Genes in the Cardiovascular System of the Healthy Domestic Sheep (Ovis aries)
Source: Front Genet. 2020 Sep 8;11:919. doi: 10.3389/fgene.2020.00919 (PMC7506100; doi:10.3389/fgene.2020.00919)
Supplement: DATASET S2 — Details of the genes in the clusters and average expression profiles for each cluster from the gene to gene network analysis presented in Figures 1, 2. Pearson correlation co-efficient r ≥ 0.99, MCL (inflation = 2.2). [file Table_2.XLSX]

## Sheet: BFxT.average_tpm_per_tissue_CV_
Supplemental Dataset 2: Genes contained within each cluster from the gene to gene network analysis presented in Figure 1 (B) and Figure 2. Pearson correlation co-efficient r ≥ 0.99, MCL (inflation = 2.2).
Name	Synonyms	Description	Ensembl gene ID	Location (chr:start-end:strand)	GO term (molecular function)	GO term (biological process)	GO term (cellular component)	CV atlas cluster MCL_2.2_6
AAR2	0610011L14Rik | C13H20orf4 | C1H20orf4 | C20H20ORF4 | C20orf4 | C24H20orf4 | C5H20orf4 | CGI-23 | RGD1311066 | c20orf4 | ct004 | im:7153138 | zgc:92018	AAR2 splicing factor homolog	ENSOARG00000015597	13:64929666-64945564:+1	unknown	unknown	unknown	Cluster0001
AATF	4933415H02Rik | 5830465M17Rik | AATF | BFR2 | CG11188 | CHE-1 | CHE1 | Che-1 | DED | Ded | Dmel\CG11188 | Trb | anon-WO0118547.190 | cb109 | che-1 | che1 | ded | nutmeg | sb:cb109 | wu:fc13d05 | zgc:162071	apoptosis antagonizing transcription factor	ENSOARG00000000176	11:12886982-12998104:+1	protein binding (GO:0005515) | poly(A) RNA binding (GO:0044822) | leucine zipper domain binding (GO:0043522)	negative regulation of superoxide anion generation (GO:0032929) | negative regulation of apoptotic process (GO:0043066) | negative regulation of amyloid precursor protein biosynthetic process (GO:0042985) | cell adhesion (GO:0007155) | embryonic cleavage (GO:0040016) | positive regulation of transcription from RNA polymerase II promoter (GO:0045944) | ribosome biogenesis (GO:0042254) | negative r…	centrosome (GO:0005813) | nucleus (GO:0005634) | focal adhesion (GO:0005925) | cytoplasm (GO:0005737) | nucleolus (GO:0005730)	Cluster0001
ABCA2	A. THALIANA ABC2 HOMOLOG 1 | ABC2 | ABC2 homolog 1 | AI413825 | ATATH1 | ATH1 | ATP-binding cassette A2 | Abc2 | D2H0S1474E | DDBDRAFT_0189512 | DDBDRAFT_0191223 | DDB_0189512 | DDB_0191223 | mKIAA1062 | si:dkey-266h7.1	ATP binding cassette subfamily A member 2	ENSOARG00000000338	JH921894.1:40046-55878:+1	ATP binding (GO:0005524) | transporter activity (GO:0005215) | ATPase activity (GO:0016887) | nucleotide binding (GO:0000166)	metabolic process (GO:0008152) | response to steroid hormone (GO:0048545) | transport (GO:0006810) | regulation of transcription from RNA polymerase II promoter (GO:0006357) | cholesterol homeostasis (GO:0042632) | regulation of intracellular cholesterol transport (GO:0032383)	endosome (GO:0005768) | integral component of membrane (GO:0016021) | membrane (GO:0016020) | lysosome (GO:0005764)	Cluster0001
ABHD12	1500011G07Rik | 6330583M11Rik | ABHD12A | AI431047 | AW547313 | BEM46L2 | C20orf22 | PHARC | abd12 | dJ965G21.2 | zgc:153367	abhydrolase domain containing 12	ENSOARG00000007550	13:41920131-41943926:-1	hydrolase activity (GO:0016787) | acylglycerol lipase activity (GO:0047372)	response to auditory stimulus (GO:0010996) | adult walking behavior (GO:0007628) | metabolic process (GO:0008152) | phosphatidylserine catabolic process (GO:0006660) | acylglycerol catabolic process (GO:0046464)	integral component of membrane (GO:0016021) | AMPA glutamate receptor complex (GO:0032281)	Cluster0001
ABHD14A	1110013B16Rik | AW558221 | DORZ1 | Dorz1 | RGD1309721 | dorz1 | zgc:85972	abhydrolase domain containing 14A	ENSOARG00000006479	19:48921807-48926783:-1	unknown	unknown	extracellular exosome (GO:0070062)	Cluster0001
ABHD14B	1810013B01Rik | CIB | HEL-S-299 | zgc:64031	abhydrolase domain containing 14B	ENSOARG00000006536	19:48928667-48932590:+1	protein binding (GO:0005515) | hydrolase activity (GO:0016787)	positive regulation of transcription from RNA polymerase II promoter (GO:0045944)	nucleus (GO:0005634) | cytosol (GO:0005829) | cytoplasm (GO:0005737) | nucleolus (GO:0005730) | extracellular exosome (GO:0070062)	Cluster0001
ABHD15	1300007F04Rik | RGD1304598	abhydrolase domain containing 15	ENSOARG00000007008	11:20442234-20445712:-1	unknown	unknown	membrane (GO:0016020)	Cluster0001
ABHD16A	AI326074 | BAT5 | Bat-5 | Bat5 | D17H6S82E | D6S82E | NG26 | PP199 | bat5 | bat5l | d6s82e | ng26 | pp199 | wu:fb55e01	abhydrolase domain containing 16A	ENSOARG00000006185	20:26737689-26757161:+1	protein binding (GO:0005515)	unknown	unknown	Cluster0001
ABHD17B	5730446C15Rik | C9orf77 | CGI-67 | Cgi67 | Cgi67l | FAM108B1 | Fam108b | Fam108b1 | RGD1305246 | fam108b1 | zgc:100937	abhydrolase domain containing 17B	ENSOARG00000012786	2:64216733-64258592:+1	serine-type peptidase activity (GO:0008236) | hydrolase activity (GO:0016787)	proteolysis (GO:0006508)	membrane (GO:0016020)	Cluster0001
ABI1	ABA INSENSITIVE 1 | ABI-1 | ABLBP4 | AtABI1 | E3B1 | E3b1 | F20B18.190 | F20B18_190 | NAP1 | NAP1BP | PROTEIN PHOSPHATASE 2C ABI1 | SSH3BP | SSH3BP1 | Ssh3bp1 | abi-1 | e3b1 | nap1bp | ssh3bp | ssh3bp1	abl interactor 1	ENSOARG00000016059	13:16845898-16930346:+1	protein binding (GO:0005515) | protein tyrosine kinase activator activity (GO:0030296) | protein complex binding (GO:0032403)	lamellipodium morphogenesis (GO:0072673) | megakaryocyte development (GO:0035855) | dendrite morphogenesis (GO:0048813) | movement of cell or subcellular component (GO:0006928) | somitogenesis (GO:0001756) | peptidyl-tyrosine phosphorylation (GO:0018108) | positive regulation of protein tyrosine kinase activity (GO:0061098)	intracellular (GO:0005622) | filopodium (GO:0030175) | neuron projection (GO:0043005) | SCAR complex (GO:0031209) | lamellipodium (GO:0030027) | cytoplasm (GO:0005737) | extracellular exosome (GO:0070062) | cell leading edge (GO:0031252)	Cluster0001
ABO	A3GALNT | A3GALT1 | Abo | Abo2 | CG6093 | Dmel\CG6093 | GB14535 | GBGT1 | GTB | Mafa_ABO | Mamu_ABO | NAGAT | RH*ABO | si:dkey-16g11.2	ABO blood group (transferase A, alpha 1-3-N-acetylgalactosaminyltransferase; transferase B, alpha 1-3-galactosyltransferase)	ENSOARG00000003728	3:2617192-2634288:+1	fucosylgalactoside 3-alpha-galactosyltransferase activity (GO:0004381) | glycoprotein-fucosylgalactoside alpha-N-acetylgalactosaminyltransferase activity (GO:0004380) | transferase activity, transferring hexosyl groups (GO:0016758)	carbohydrate metabolic process (GO:0005975)	membrane (GO:0016020)	Cluster0001
ACAA1	ACAA | Acaa | Acaa1a | PTHIO | Pktaa | THIO | acaa | pthio | thio | zgc:92385	acetyl-CoA acyltransferase 1	ENSOARG00000000978	19:11519034-11543751:-1	protein binding (GO:0005515) | transferase activity (GO:0016740) | acetate CoA-transferase activity (GO:0008775) | transferase activity, transferring acyl groups (GO:0016746) | palmitoyl-CoA oxidase activity (GO:0016401) | transferase activity, transferring acyl groups other than amino-acyl groups (GO:0016747) | catalytic activity (GO:0003824)	fatty acid beta-oxidation (GO:0006635) | very long-chain fatty acid metabolic process (GO:0000038) | metabolic process (GO:0008152) | bile acid metabolic process (GO:0008206)	membrane (GO:0016020) | peroxisome (GO:0005777) | intracellular membrane-bounded organelle (GO:0043231)	Cluster0001
ACACA	A530025K05Rik | ACAC | ACACAD | ACC | ACC1 | ACCA | Acac | Acc1 | Gm738 | acc | fj43d01 | im:7138837 | si:ch211-199d18.1 | wu:fj43d01	acetyl-CoA carboxylase 1	ENSOARG00000000829	11:13029441-13257871:-1	ATP binding (GO:0005524) | protein binding (GO:0005515) | acetyl-CoA carboxylase activity (GO:0003989) | metal ion binding (GO:0046872) | D-alanine-D-alanine ligase activity (GO:0008716) | biotin carboxylase activity (GO:0004075) | ligase activity (GO:0016874) | nucleotide binding (GO:0000166) | catalytic activity (GO:0003824)	lipid homeostasis (GO:0055088) | lipid metabolic process (GO:0006629) | tissue homeostasis (GO:0001894) | cellular response to prostaglandin E stimulus (GO:0071380) | fatty acid biosynthetic process (GO:0006633) | metabolic process (GO:0008152) | acetyl-CoA metabolic process (GO:0006084) | protein homotetramerization (GO:0051289) | multicellular organismal protein metabolic process (GO:0044268)	actin cytoskeleton (GO:0015629) | cytosol (GO:0005829) | cytoplasm (GO:0005737) | nucleolus (GO:0005730) | mitochondrion (GO:0005739) | extracellular exosome (GO:0070062)	Cluster0001
ACAN	AGC1 | AGCAN | Agc | Agc1 | CSPCP | CSPG1 | CSPGCP | Cspg1 | MSK16 | SEDK | agc1 | agcan | b2b183Clo | cmd | cspg1 | cspgcp | msk16 | sedk | xagc1	aggrecan	ENSOARG00000011225	18:19520823-19560023:+1	protein binding (GO:0005515) | calcium ion binding (GO:0005509) | hyaluronic acid binding (GO:0005540)	cell adhesion (GO:0007155) | heart development (GO:0007507) | cartilage condensation (GO:0001502) | chondrocyte development (GO:0002063) | proteoglycan biosynthetic process (GO:0030166) | collagen fibril organization (GO:0030199)	basement membrane (GO:0005604) | proteinaceous extracellular matrix (GO:0005578)	Cluster0001
ACAP3	CENTB5 | Centb5 | Kiaa1716-hp | acap2 | centb2 | centb5 | mKIAA1716	ArfGAP with coiled-coil, ankyrin repeat and PH domains 3	ENSOARG00000005065	12:49291098-49303940:+1	GTPase activator activity (GO:0005096) | metal ion binding (GO:0046872)	positive regulation of GTPase activity (GO:0043547)	unknown	Cluster0001
ACAT2	AW742799 | Ab2-076 | Acat3 | EMB1276 | EMBRYO DEFECTIVE 1276 | MIF21.12 | MIF21_12 | Tcp-1x | Tcp1-rs1 | acetoacetyl-CoA thiolase 2 | fb10a06 | fb53f08 | thic | wu:fb10a06 | wu:fb53f08	acetyl-CoA acetyltransferase 2	ENSOARG00000004539	8:82695755-82705146:+1	protein binding (GO:0005515) | acetyl-CoA C-acetyltransferase activity (GO:0003985) | transferase activity, transferring acyl groups other than amino-acyl groups (GO:0016747) | catalytic activity (GO:0003824)	metabolic process (GO:0008152)	nucleus (GO:0005634) | cytoplasm (GO:0005737) | nucleolus (GO:0005730) | extracellular exosome (GO:0070062)	Cluster0001
ACBD3	60kDa | 8430407O11Rik | D1Ertd10e | GCP60 | GOCAP1 | GOLPH1 | Gocap1 | PAP7 | Pap7 | fa20g08 | si:dkey-267p15.1 | wu:fa20g08 | zgc:66303	acyl-CoA binding domain containing 3	ENSOARG00000000040	12:27330462-27367202:-1	protein binding (GO:0005515) | protein kinase A regulatory subunit binding (GO:0034237) | fatty-acyl-CoA binding (GO:0000062)	transport (GO:0006810)	integral component of membrane (GO:0016021) | Golgi apparatus (GO:0005794) | membrane (GO:0016020)	Cluster0001
ACBD4	2010009P05Rik | 2010015A21Rik | AI849317 | HMFT0700 | zgc:85611	acyl-CoA binding domain containing 4	ENSOARG00000009804	11:44231924-44240721:+1	fatty-acyl-CoA binding (GO:0000062)	unknown	unknown	Cluster0001
ACCS	2610203E10Rik | ACS | Accsl | PHACS | Phacs | RGD1309314 | fa10f06 | wu:fa10f06 | zgc:113217	1-aminocyclopropane-1-carboxylate synthase homolog (inactive)	ENSOARG00000001518	15:72365360-72389751:+1	protein binding (GO:0005515) | pyridoxal phosphate binding (GO:0030170) | catalytic activity (GO:0003824)	biosynthetic process (GO:0009058)	unknown	Cluster0001
ACD	AGR_C_2410 | AGR_C_2611 | AGR_C_4660 | AGR_C_885 | AGR_L_2707 | AGR_L_2776 | AGR_L_2789 | AGR_pAT_773 | AGR_pTi_133 | PIP1 | PTOP | TINT1 | TPP1 | tpp1 | zgc:193816	adrenocortical dysplasia homolog	ENSOARG00000003098	14:34545356-34551176:-1	protein binding (GO:0005515) | DNA polymerase binding (GO:0070182) | telomeric DNA binding (GO:0042162) | macromolecular complex binding (GO:0044877)	telomere maintenance (GO:0000723) | skeletal system development (GO:0001501) | telomere capping (GO:0016233) | urogenital system development (GO:0001655) | protein localization to chromosome, telomeric region (GO:0070198) | positive regulation of telomere maintenance via telomerase (GO:0032212) | protection from non-homologous end joining at telomere (GO:0031848) | positive regulation of single-s…	telosome (GO:0070187) | nuclear telomere cap complex (GO:0000783) | nucleus (GO:0005634) | cytoplasm (GO:0005737) | nuclear chromosome, telomeric region (GO:0000784) | nucleoplasm (GO:0005654)	Cluster0001
ACER3	1110057L18Rik | 5430429L08Rik | APHC | AV015045 | PHCA | Phca | RGD1561254 | phca | si:ch211-30e10.5	alkaline ceramidase 3	ENSOARG00000013240	15:54380118-54544096:+1	hydrolase activity, acting on carbon-nitrogen (but not peptide) bonds, in linear amides (GO:0016811) | phytoceramidase activity (GO:0070774)	ceramide metabolic process (GO:0006672) | phytosphingosine biosynthetic process (GO:0071602) | positive regulation of cell proliferation (GO:0008284) | sphingosine biosynthetic process (GO:0046512)	integral component of membrane (GO:0016021) | integral component of Golgi membrane (GO:0030173) | integral component of endoplasmic reticulum membrane (GO:0030176)	Cluster0001
ACIN1	2610036I19Rik | 2610510L13Rik | ACINUS | ACN | Acinus | Acn | C79325 | acinus | acinusL | acinusS | acn | fSAP152 | mKIAA0670	apoptotic chromatin condensation inducer 1	ENSOARG00000019368	7:21383324-21422108:+1	protein binding (GO:0005515) | nucleic acid binding (GO:0003676) | poly(A) RNA binding (GO:0044822) | nucleotide binding (GO:0000166)	apoptotic chromosome condensation (GO:0030263) | xenophagy (GO:0098792) | erythrocyte differentiation (GO:0030218) | mitophagy in response to mitochondrial depolarization (GO:0098779) | positive regulation of defense response to virus by host (GO:0002230) | positive regulation of monocyte differentiation (GO:0045657)	nuclear speck (GO:0016607) | nucleus (GO:0005634) | ASAP complex (GO:0061574) | nucleolus (GO:0005730) | cytoplasm (GO:0005737) | plasma membrane (GO:0005886) | nucleoplasm (GO:0005654)	Cluster0001
ACKR3	AW541270 | CMKOR1 | CXC-R7 | CXCR-7 | CXCR7 | Cmkor1 | Cxcr7 | GPR159 | RDC-1 | RDC1 | Rdc1 | cmkor1 | cxcr7 | gpr159 | rdc1 | xcxcr7	atypical chemokine receptor 3	ENSOARG00000000304	1:4400644-4401732:-1	protein binding (GO:0005515) | C-X-C chemokine receptor activity (GO:0016494) | C-X-C chemokine binding (GO:0019958) | chemokine receptor activity (GO:0004950) | coreceptor activity (GO:0015026) | G-protein coupled receptor activity (GO:0004930) | scavenger receptor activity (GO:0005044) | signal transducer activity (GO:0004871)	receptor internalization (GO:0031623) | chemokine-mediated signaling pathway (GO:0070098) | xenophagy (GO:0098792) | negative regulation of intrinsic apoptotic signaling pathway in response to DNA damage (GO:1902230) | positive regulation of ERK1 and ERK2 cascade (GO:0070374) | chemotaxis (GO:0006935) | G-protein coupled receptor signaling pathway (GO:0007186) | vasculogenesis (GO:0001570) | sign…	endosome (GO:0005768) | integral component of membrane (GO:0016021) | cell surface (GO:0009986) | plasma membrane (GO:0005886) | membrane (GO:0016020) | coated pit (GO:0005905) | intracellular membrane-bounded organelle (GO:0043231)	Cluster0001
ACLY	A730098H14Rik | ACL | ATPCL | AW538652 | CLATP | Clatp | DDBDRAFT_0205389 | DDBDRAFT_0235360 | DDB_0205389 | DDB_0235360	ATP citrate lyase	ENSOARG00000017829	11:41537705-41574994:-1	ATP binding (GO:0005524) | protein binding (GO:0005515) | transferase activity, transferring acyl groups, acyl groups converted into alkyl on transfer (GO:0046912) | ATP citrate synthase activity (GO:0003878) | succinate-CoA ligase (ADP-forming) activity (GO:0004775) | cofactor binding (GO:0048037) | catalytic activity (GO:0003824)	lipid biosynthetic process (GO:0008610) | metabolic process (GO:0008152) | cellular carbohydrate metabolic process (GO:0044262) | oxaloacetate metabolic process (GO:0006107) | acetyl-CoA biosynthetic process (GO:0006085) | citrate metabolic process (GO:0006101)	cytoplasm (GO:0005737) | plasma membrane (GO:0005886) | membrane (GO:0016020) | nucleoplasm (GO:0005654) | extracellular exosome (GO:0070062)	Cluster0001
ACP2	Acp-2 | LAP | T22H22.3 | T22H22_3 | acyl carrier protein 2 | wu:fi35e03 | zgc:113200	acid phosphatase 2, lysosomal	ENSOARG00000005614	15:75349557-75356067:-1	acid phosphatase activity (GO:0003993)	lysosome organization (GO:0007040) | skeletal system development (GO:0001501) | dephosphorylation (GO:0016311)	membrane (GO:0016020) | lysosome (GO:0005764) | extracellular exosome (GO:0070062)	Cluster0001
ACSL4	9430020A05Rik | ACS4 | AU018108 | Acs4 | FACL4 | Facl4 | LACS4 | Lacs4 | MRX63 | MRX68 | acs4 | acsl3 | facl4 | lacs4 | mrx63 | mrx68	acyl-CoA synthetase long-chain family member 4	ENSOARG00000017954	X:118800402-118845526:+1	very long-chain fatty acid-CoA ligase activity (GO:0031957) | long-chain fatty acid-CoA ligase activity (GO:0004467) | arachidonate-CoA ligase activity (GO:0047676) | catalytic activity (GO:0003824)	neuron differentiation (GO:0030182) | metabolic process (GO:0008152) | embryonic process involved in female pregnancy (GO:0060136) | lipid metabolic process (GO:0006629)	cytoplasm (GO:0005737) | lipid particle (GO:0005811) | ER-mitochondrion membrane contact site (GO:0044233) | membrane (GO:0016020) | mitochondrion (GO:0005739) | extracellular exosome (GO:0070062)	Cluster0001
ACTG1	ACT | ACTA1 | ACTB | ACTG | AL023024 | Actg | Actl | BRWS2 | DFNA20 | DFNA26 | E51 | HEL-176 | act | actg | actg1a | beta-actin | dfna20 | dfna26	actin gamma 1	ENSOARG00000018506	11:50420600-50422985:+1	identical protein binding (GO:0042802) | protein binding (GO:0005515) | ubiquitin protein ligase binding (GO:0031625)	retina homeostasis (GO:0001895) | platelet aggregation (GO:0070527)	blood microparticle (GO:0072562) | nucleus (GO:0005634) | extracellular space (GO:0005615) | membrane (GO:0016020) | plasma membrane (GO:0005886) | extracellular exosome (GO:0070062)	Cluster0001
ACTN4	ACTININ-4 | C77391 | FSGS | FSGS1 | fsgs | fsgs1 | wu:fb53f05 | zgc:63508	actinin alpha 4	ENSOARG00000005791	14:47589195-47661156:+1	ligand-dependent nuclear receptor transcription coactivator activity (GO:0030374) | protein binding (GO:0005515) | chromatin DNA binding (GO:0031490) | actin filament binding (GO:0051015) | retinoic acid receptor binding (GO:0042974) | actin binding (GO:0003779) | nuclear hormone receptor binding (GO:0035257) | ion channel binding (GO:0044325) | calcium ion binding (GO:0005509) | protein homodime…	protein localization to bicellular tight junction (GO:1902396) | vesicle transport along actin filament (GO:0030050) | actin filament bundle assembly (GO:0051017) | positive regulation of cell migration (GO:0030335) | regulation of nucleic acid-templated transcription (GO:1903506) | positive regulation of cellular component movement (GO:0051272) | peroxisome proliferator activated receptor signal…	protein complex (GO:0043234) | extracellular space (GO:0005615) | actin cytoskeleton (GO:0015629) | pseudopodium (GO:0031143) | extracellular exosome (GO:0070062) | Z disc (GO:0030018) | brush border (GO:0005903) | intracellular (GO:0005622) | nucleus (GO:0005634) | stress fiber (GO:0001725) | intracellular ribonucleoprotein complex (GO:0030529) | cytoplasm (GO:0005737) | perinuclear region of cy…	Cluster0001
ACTR10	ACTR11 | Actr11 | Arp10 | Arp11 | HARP11 | actr11 | harp11 | zgc:55635	actin-related protein 10 homolog	ENSOARG00000021108	7:67422019-67447215:+1	protein binding (GO:0005515)	microtubule-based movement (GO:0007018)	dynactin complex (GO:0005869)	Cluster0001
ACTR1A	ARP1 | Arp1 | Arp1A | CTRN1 | QtsA-17856 | alpha-Arp1 | arp1 | centractin | ctrn1	ARP1 actin-related protein 1 homolog A, centractin alpha	ENSOARG00000001115	22:22268574-22283225:-1	ATP binding (GO:0005524) | nucleotide binding (GO:0000166)	unknown	microtubule cytoskeleton (GO:0015630) | centrosome (GO:0005813) | myelin sheath (GO:0043209) | microtubule end (GO:1990752) | cytoplasm (GO:0005737) | dynactin complex (GO:0005869) | extracellular exosome (GO:0070062)	Cluster0001
ACTR5	AA545173 | Arp5 | B430109J19Rik | INO80M | wu:fi39h10 | zgc:63743	ARP5 actin-related protein 5 homolog	ENSOARG00000000216	13:67152455-67175574:+1	protein binding (GO:0005515)	double-strand break repair (GO:0006302) | regulation of transcription, DNA-templated (GO:0006355) | UV-damage excision repair (GO:0070914) | DNA repair (GO:0006281)	Ino80 complex (GO:0031011) | nucleus (GO:0005634) | cytoplasm (GO:0005737)	Cluster0001
ACTR6	2010200J04Rik | ARP6 | AU044443 | Arp6 | ArpX | CDA12 | GARPX | HSPC281 | MSTP136 | arp6 | cda12 | hARP6 | hARPX | harp6 | harpx | hspc281 | mstp136 | wu:fc44c08 | zgc:56166	ARP6 actin-related protein 6 homolog	ENSOARG00000013563	3:169213037-169231943:+1	protein binding (GO:0005515)	chromatin remodeling (GO:0006338)	nucleus (GO:0005634)	Cluster0001
ADAM15	MDC15 | mdc15 | metargidin | si:dkey-24i24.1 | tMDCVI	ADAM metallopeptidase domain 15	ENSOARG00000003543	1:103839698-103850078:+1	protein binding (GO:0005515) | SH3 domain binding (GO:0017124) | integrin binding (GO:0005178) | metalloendopeptidase activity (GO:0004222) | zinc ion binding (GO:0008270) | metallopeptidase activity (GO:0008237)	protein kinase C signaling (GO:0070528) | negative regulation of cell growth (GO:0030308) | negative regulation of cell-matrix adhesion (GO:0001953) | integrin-mediated signaling pathway (GO:0007229) | negative regulation of cell migration (GO:0030336) | proteolysis (GO:0006508) | negative regulation of receptor binding (GO:1900121) | innate immune response (GO:0045087) | cardiac epithelial to me…	cell surface (GO:0009986) | extracellular exosome (GO:0070062)	Cluster0001
ADAM17	ADAM18 | CD156B | CD156b | CSVP | NISBD | NISBD1 | TACE | Tace | adam18 | cd156b | csvp | tace	ADAM metallopeptidase domain 17	ENSOARG00000015165	3:18727202-18768583:-1	PDZ domain binding (GO:0030165) | protein binding (GO:0005515) | Notch binding (GO:0005112) | integrin binding (GO:0005178) | interleukin-6 receptor binding (GO:0005138) | metalloendopeptidase activity (GO:0004222) | metallopeptidase activity (GO:0008237) | zinc ion binding (GO:0008270)	negative regulation of transforming growth factor beta receptor signaling pathway (GO:0030512) | PMA-inducible membrane protein ectodomain proteolysis (GO:0051088) | defense response to Gram-positive bacterium (GO:0050830) | positive regulation of cell proliferation (GO:0008284) | membrane protein ectodomain proteolysis (GO:0006509) | positive regulation of T cell chemotaxis (GO:0010820) | respon…	ruffle membrane (GO:0032587) | actin cytoskeleton (GO:0015629) | cell surface (GO:0009986) | membrane (GO:0016020) | focal adhesion (GO:0005925) | cytoplasm (GO:0005737) | membrane raft (GO:0045121) | cell-cell junction (GO:0005911) | apical plasma membrane (GO:0016324) | integral component of plasma membrane (GO:0005887)	Cluster0001
ADAM28	ADAM 28 | C130072N01Rik | D430033C21Rik | Dtgn1 | MDC-L | MDCL | TECADAM | disintegrin | eMDC II | eMDCII | si:ch211-133n22.1 | zgc:153755	ADAM metallopeptidase domain 28	ENSOARG00000010026	2:41142540-41220272:-1	metalloendopeptidase activity (GO:0004222) | zinc ion binding (GO:0008270) | metallopeptidase activity (GO:0008237)	proteolysis (GO:0006508)	plasma membrane (GO:0005886)	Cluster0001
ADAMTS1	ADAM-TS1 | ADAMTS | ADAMTS-1 | C3-C5 | METH-1 | METH1 | adamts-1 | c3-c5 | meth1 | xadamts1	ADAM metallopeptidase with thrombospondin type 1 motif 1	ENSOARG00000014898	1:127748642-127756508:+1	protein binding (GO:0005515) | heparin binding (GO:0008201) | metalloendopeptidase activity (GO:0004222) | zinc ion binding (GO:0008270) | metallopeptidase activity (GO:0008237)	kidney development (GO:0001822) | ovulation from ovarian follicle (GO:0001542) | heart trabecula formation (GO:0060347) | proteolysis (GO:0006508)	basement membrane (GO:0005604) | extracellular matrix (GO:0031012) | proteinaceous extracellular matrix (GO:0005578) | cytoplasmic vesicle (GO:0031410) | cytoplasm (GO:0005737)	Cluster0001
ADAMTS10	9430006O18 | ADAM-TS10 | ADAMTS-10 | ADAMTS6 | AW045948 | Adam-ts10 | Adamts-10 | WMS | WMS1 | Znmp | si:dkey-45m5.4	ADAM metallopeptidase with thrombospondin type 1 motif 10	ENSOARG00000004292	5:14844882-14866696:-1	peptidase activity (GO:0008233) | metalloendopeptidase activity (GO:0004222) | zinc ion binding (GO:0008270) | metallopeptidase activity (GO:0008237)	proteolysis (GO:0006508)	proteinaceous extracellular matrix (GO:0005578) | extracellular matrix (GO:0031012)	Cluster0001
ADAMTS15	.	ADAM metallopeptidase with thrombospondin type 1 motif 15	ENSOARG00000015132	21:35728588-35750447:+1	endopeptidase activity (GO:0004175) | extracellular matrix binding (GO:0050840) | heparin binding (GO:0008201) | metalloendopeptidase activity (GO:0004222) | zinc ion binding (GO:0008270) | metallopeptidase activity (GO:0008237)	proteolysis (GO:0006508)	extracellular space (GO:0005615) | proteinaceous extracellular matrix (GO:0005578) | extracellular matrix (GO:0031012) | cell surface (GO:0009986)	Cluster0001
ADAMTS3	1100001H14Rik | 6330442E02Rik | ADAMTS-4	ADAM metallopeptidase with thrombospondin type 1 motif 3	ENSOARG00000013204	6:87097877-87386270:-1	protein binding (GO:0005515) | endopeptidase activity (GO:0004175) | peptidase activity (GO:0008233) | metalloendopeptidase activity (GO:0004222) | zinc ion binding (GO:0008270) | metallopeptidase activity (GO:0008237)	positive regulation of vascular endothelial growth factor signaling pathway (GO:1900748) | collagen biosynthetic process (GO:0032964) | protein processing (GO:0016485) | vascular endothelial growth factor production (GO:0010573) | proteolysis (GO:0006508)	extracellular space (GO:0005615) | proteinaceous extracellular matrix (GO:0005578) | extracellular matrix (GO:0031012) | extracellular exosome (GO:0070062)	Cluster0001
ADAR	ADAR | ADAR1 | AGS6 | AV242451 | Adar1 | Adar1p110 | Adar1p150 | CG12598 | DRADA | DSH | DSRAD | Dmel\CG12598 | EG:BACN35H14.1 | G1P1 | GB13577 | IFI-4 | IFI4 | K88DSRBP | P136 | adar | adar1 | adr | cg12598 | dADAR | dAdar | drada | dsRAD | dsRAD-1 | hypnos-2 | mZaADAR | red1 | wu:fc22a02	adenosine deaminase, RNA specific	ENSOARG00000002952	1:103398164-103417556:-1	RNA binding (GO:0003723) | adenosine deaminase activity (GO:0004000) | protein binding (GO:0005515) | poly(A) RNA binding (GO:0044822) | double-stranded RNA adenosine deaminase activity (GO:0003726)	osteoblast differentiation (GO:0001649) | erythrocyte differentiation (GO:0030218) | hematopoietic stem cell homeostasis (GO:0061484) | RNA processing (GO:0006396) | negative regulation of RNA interference (GO:1900369) | response to interferon-alpha (GO:0035455) | production of miRNAs involved in gene silencing by miRNA (GO:0035196) | negative regulation of protein kinase activity by regulation o…	supraspliceosomal complex (GO:0044530) | nucleus (GO:0005634) | cytoplasm (GO:0005737) | nucleolus (GO:0005730) | membrane (GO:0016020) | nucleoplasm (GO:0005654)	Cluster0001
ADCK4	0610012P18Rik | NPHS9 | adck3 | si:dkey-114g7.2	aarF domain containing kinase 4	ENSOARG00000006934	14:49119749-49136658:-1	transferase activity, transferring phosphorus-containing groups (GO:0016772)	metabolic process (GO:0008152)	unknown	Cluster0001
ADCK5	A230108P17 | SLC52A3 | si:ch211-169c1.2	aarF domain containing kinase 5	ENSOARG00000013738	9:13517544-13525183:-1	protein binding (GO:0005515) | transferase activity, transferring phosphorus-containing groups (GO:0016772)	metabolic process (GO:0008152)	unknown	Cluster0001
ADCY3	AC-III | AC3 | ADCY8 | adcy3l | mKIAA0511	adenylate cyclase 3	ENSOARG00000018077	3:32176331-32263682:-1	protein binding (GO:0005515) | phosphorus-oxygen lyase activity (GO:0016849) | lyase activity (GO:0016829) | nucleotide binding (GO:0000166) | adenylate cyclase activity (GO:0004016)	adenylate cyclase-activating G-protein coupled receptor signaling pathway (GO:0007189) | sperm motility (GO:0030317) | olfactory learning (GO:0008355) | cyclic nucleotide biosynthetic process (GO:0009190) | single fertilization (GO:0007338) | sensory perception of smell (GO:0007608) | cAMP biosynthetic process (GO:0006171) | cellular response to forskolin (GO:1904322) | acrosome reaction (GO:0007…	integral component of membrane (GO:0016021) | cytoplasm (GO:0005737) | membrane (GO:0016020) | plasma membrane (GO:0005886) | cilium (GO:0005929)	Cluster0001
ADCY7	AA407758 | AC7 | ADCY4a | ac7	adenylate cyclase 7	ENSOARG00000017199	14:18158119-18219448:+1	phosphorus-oxygen lyase activity (GO:0016849) | lyase activity (GO:0016829) | nucleotide binding (GO:0000166) | adenylate cyclase activity (GO:0004016)	cAMP biosynthetic process (GO:0006171) | positive regulation of cAMP biosynthetic process (GO:0030819) | cyclic nucleotide biosynthetic process (GO:0009190) | intracellular signal transduction (GO:0035556) | cellular response to ethanol (GO:0071361)	integral component of membrane (GO:0016021) | intracellular (GO:0005622) | membrane (GO:0016020) | plasma membrane (GO:0005886)	Cluster0001
ADD1	ADDA | AI256389 | BEST:LD29214 | CG8290 | Dmel\CG8290 | LD29214 | add1-a | add2 | adda | alpha-adducin | bZ1H20.1 | cb787 | dADD1 | zgc:158352	adducin 1	ENSOARG00000014772	6:115228495-115270706:-1	structural molecule activity (GO:0005198) | protein homodimerization activity (GO:0042803) | poly(A) RNA binding (GO:0044822) | protein heterodimerization activity (GO:0046982) | spectrin binding (GO:0030507) | actin filament binding (GO:0051015) | transcription factor binding (GO:0008134)	erythrocyte differentiation (GO:0030218) | actin filament bundle assembly (GO:0051017) | multicellular organism growth (GO:0035264) | hemoglobin metabolic process (GO:0020027) | positive regulation of protein binding (GO:0032092) | cell volume homeostasis (GO:0006884) | cell morphogenesis (GO:0000902) | homeostasis of number of cells within a tissue (GO:0048873) | barbed-end actin filament cappin…	F-actin capping protein complex (GO:0008290) | nucleus (GO:0005634) | cytoskeleton (GO:0005856) | focal adhesion (GO:0005925) | membrane (GO:0016020) | plasma membrane (GO:0005886) | nucleoplasm (GO:0005654)	Cluster0001
ADGRA2	8430414O08Rik | 9530074E10Rik | GPR124 | Gpr124 | TEM5 | Tem5 | gpr124 | mKIAA1531 | si:dkey-208c22.2	adhesion G protein-coupled receptor A2	ENSOARG00000000851	26:31712570-31747885:+1	G-protein coupled receptor activity (GO:0004930) | protein binding (GO:0005515) | transmembrane signaling receptor activity (GO:0004888)	negative regulation of vascular endothelial growth factor signaling pathway (GO:1900747) | sprouting angiogenesis (GO:0002040) | positive regulation of endothelial cell migration (GO:0010595) | cell surface receptor signaling pathway (GO:0007166) | endothelial cell migration (GO:0043542) | regulation of angiogenesis (GO:0045765) | G-protein coupled receptor signaling pathway (GO:0007186) | regula…	integral component of membrane (GO:0016021) | cell surface (GO:0009986) | membrane (GO:0016020)	Cluster0001
ADGRB2	BAI2 | Bai2 | bai2 | si:ch211-149a22.1	adhesion G protein-coupled receptor B2	ENSOARG00000000915	2:234812335-234842088:+1	protein binding (GO:0005515) | G-protein coupled receptor activity (GO:0004930) | transmembrane signaling receptor activity (GO:0004888)	positive regulation of synapse assembly (GO:0051965) | cell surface receptor signaling pathway (GO:0007166) | G-protein coupled receptor signaling pathway (GO:0007186) | negative regulation of angiogenesis (GO:0016525) | peripheral nervous system development (GO:0007422)	integral component of membrane (GO:0016021) | membrane (GO:0016020) | plasma membrane (GO:0005886)	Cluster0001
ADGRD1	E230012M21Rik | GPR133 | Gpr133 | PGR25 | gpr133 | pgr25 | zgc:103546	adhesion G protein-coupled receptor D1	ENSOARG00000014926	17:45630207-45808806:-1	G-protein coupled receptor activity (GO:0004930) | transmembrane signaling receptor activity (GO:0004888)	positive regulation of adenylate cyclase activity involved in G-protein coupled receptor signaling pathway (GO:0010579) | cell surface receptor signaling pathway (GO:0007166) | G-protein coupled receptor signaling pathway (GO:0007186)	integral component of membrane (GO:0016021) | membrane (GO:0016020) | plasma membrane (GO:0005886)	Cluster0001
ADGRE5	AA409984 | CD97 | Cd97 | TM7LN1 | cd97 | tm7ln1	adhesion G protein-coupled receptor E5	ENSOARG00000005944	5:9450503-9467533:-1	G-protein coupled receptor activity (GO:0004930) | protein binding (GO:0005515) | calcium ion binding (GO:0005509) | transmembrane signaling receptor activity (GO:0004888)	cell surface receptor signaling pathway (GO:0007166) | G-protein coupled receptor signaling pathway (GO:0007186)	integral component of membrane (GO:0016021) | focal adhesion (GO:0005925) | membrane (GO:0016020) | plasma membrane (GO:0005886) | extracellular exosome (GO:0070062)	Cluster0001
ADGRL1	2900070I05Rik | AI182398 | CIRL1 | CL1 | CL1BA | CLIBA | LEC2 | LPHN1 | LPHN2 | Lec2 | Lphn1 | lphn1 | mKIAA0821	adhesion G protein-coupled receptor L1	ENSOARG00000006228	5:9635630-9660161:+1	protein binding (GO:0005515) | G-protein coupled receptor activity (GO:0004930) | transmembrane signaling receptor activity (GO:0004888) | carbohydrate binding (GO:0030246) | signal transducer activity (GO:0004871)	positive regulation of synapse assembly (GO:0051965) | cell surface receptor signaling pathway (GO:0007166) | G-protein coupled receptor signaling pathway (GO:0007186) | signal transduction (GO:0007165)	integral component of membrane (GO:0016021) | membrane (GO:0016020) | plasma membrane (GO:0005886)	Cluster0001
ADIRF	AFRO | APM2 | C10H10orf116 | C10orf116 | C12H10orf116 | C18H10orf116 | C1H10orf116 | C28H10orf116 | C4H10orf116 | CD2H10orf116 | apM-2	adipogenesis regulatory factor	ENSOARG00000000741	25:41183169-41183539:+1	unknown	positive regulation of transcription from RNA polymerase II promoter (GO:0045944) | cellular response to radiation (GO:0071478) | cellular response to cisplatin (GO:0072719) | regulation of response to drug (GO:2001023) | positive regulation of fat cell differentiation (GO:0045600)	nucleus (GO:0005634) | cytoplasm (GO:0005737) | nucleoplasm (GO:0005654) | extracellular exosome (GO:0070062)	Cluster0001
ADNP2	8430420L05Rik | BC024969 | Kiaa0863 | RGD1308279 | ZNF508 | Zfp508 | mKIAA0863 | znf508	ADNP homeobox 2	ENSOARG00000004037	23:386510-408893:-1	protein binding (GO:0005515) | metal ion binding (GO:0046872) | DNA binding (GO:0003677)	neuron differentiation (GO:0030182) | cellular response to retinoic acid (GO:0071300) | positive regulation of cell growth (GO:0030307) | cellular response to oxidative stress (GO:0034599) | negative regulation of cell death (GO:0060548)	unknown	Cluster0001
ADORA3	A3AR | A3R | AA3R | ARA3 | Gpcr2 | Tgpcr1	adenosine A3 receptor	ENSOARG00000019630	1:88054043-88056874:-1	G-protein coupled receptor activity (GO:0004930) | G-protein coupled adenosine receptor activity (GO:0001609) | signal transducer activity (GO:0004871)	G-protein coupled receptor signaling pathway (GO:0007186) | signal transduction (GO:0007165) | adenosine receptor signaling pathway (GO:0001973)	integral component of membrane (GO:0016021) | membrane (GO:0016020)	Cluster0001
ADPGK	2610017G09Rik | ADP-GK | Adp-gk | C77577 | HMGX4 | RGD1306103 | zgc:153956	ADP dependent glucokinase	ENSOARG00000018976	7:19180792-19203994:-1	phosphotransferase activity, alcohol group as acceptor (GO:0016773)	carbohydrate metabolic process (GO:0005975)	membrane (GO:0016020) | endoplasmic reticulum (GO:0005783)	Cluster0001
AFAP1L2	AU041783 | C86904 | CTB-1144G6.4 | KIAA1914 | RGD1310668 | XB130 | mKIAA1914 | xb130	actin filament associated protein 1 like 2	ENSOARG00000014762	22:33720775-33761815:-1	protein tyrosine kinase activator activity (GO:0030296) | SH2 domain binding (GO:0042169) | SH3 domain binding (GO:0017124) | signaling adaptor activity (GO:0035591)	inflammatory response (GO:0006954) | regulation of interleukin-6 production (GO:0032675) | positive regulation of transcription, DNA-templated (GO:0045893) | positive regulation of epidermal growth factor receptor signaling pathway (GO:0045742) | regulation of signal transduction (GO:0009966) | regulation of mitotic cell cycle (GO:0007346) | positive regulation of interleukin-8 production (GO:003…	cytoplasm (GO:0005737) | plasma membrane (GO:0005886)	Cluster0001
AGER	RAGE	advanced glycosylation end product-specific receptor	ENSOARG00000000355	20:26336274-26339178:+1	identical protein binding (GO:0042802) | advanced glycation end-product binding (GO:1904599) | protein binding (GO:0005515) | S100 protein binding (GO:0044548) | heparin binding (GO:0008201)	inflammatory response (GO:0006954) | positive regulation of NF-kappaB transcription factor activity (GO:0051092) | negative regulation of connective tissue replacement involved in inflammatory response wound healing (GO:1904597) | induction of positive chemotaxis (GO:0050930) | positive regulation of interleukin-12 production (GO:0032735) | positive regulation of monocyte chemotactic protein-1 pr…	integral component of membrane (GO:0016021) | membrane (GO:0016020) | extracellular region (GO:0005576)	Cluster0001
AGPAT1	1-AGP | 1-AGPAT | 1-AGPAT1 | 1-agpat1 | AW047140 | G15 | LPAAT | LPAAT-alpha | LPAATA | g15 | lpaat-alpha | lpaata	1-acylglycerol-3-phosphate O-acyltransferase 1	ENSOARG00000000536	20:26346320-26350772:+1	1-acylglycerol-3-phosphate O-acyltransferase activity (GO:0003841) | protein binding (GO:0005515) | transferase activity (GO:0016740) | transferase activity, transferring acyl groups (GO:0016746)	metabolic process (GO:0008152) | phosphatidic acid biosynthetic process (GO:0006654) | lipid metabolic process (GO:0006629) | positive regulation of cytokine production (GO:0001819) | phospholipid biosynthetic process (GO:0008654)	membrane (GO:0016020)	Cluster0001
AGPAT4	1-AGPAT4 | 1-agpat4 | 1500003P24Rik | LPAAT-delta | dJ473J16.2 | lpaat-delta | wu:fc21c07 | wu:fc25a07 | zgc:63605	1-acylglycerol-3-phosphate O-acyltransferase 4	ENSOARG00000004773	8:83449093-83583173:-1	protein binding (GO:0005515) | transferase activity, transferring acyl groups (GO:0016746)	metabolic process (GO:0008152)	unknown	Cluster0001
AGTR2	AI316812 | AT2 | AT2-R | AT2R | AT<sub>2</sub>R | ATGR2 | AW107640 | MRX88 | at2 | at2r | atgr2 | mrx88 | zgc:113016	angiotensin II receptor type 2	ENSOARG00000009828	X:110300940-110302028:-1	protein binding (GO:0005515) | G-protein coupled receptor activity (GO:0004930) | angiotensin type II receptor activity (GO:0004945) | signal transducer activity (GO:0004871)	inflammatory response (GO:0006954) | positive regulation of vasodilation (GO:0045909) | brain renin-angiotensin system (GO:0002035) | regulation of metanephros size (GO:0035566) | exploration behavior (GO:0035640) | regulation of systemic arterial blood pressure by circulatory renin-angiotensin (GO:0001991) | vasodilation by angiotensin involved in regulation of systemic arterial blood pressure (…	integral component of membrane (GO:0016021)	Cluster0001
AHI1	1700015F03Rik | AHI-1 | Ahi-1 | D10Bwg0629e | JBTS3 | Jouberin | ORF1 | ahi-1 | dJ71N10.1 | jbts3	Abelson helper integration site 1	ENSOARG00000014967	8:60341336-60552116:-1	identical protein binding (GO:0042802) | protein binding (GO:0005515)	unknown	centrosome (GO:0005813) | adherens junction (GO:0005912) | primary cilium (GO:0072372) | cell-cell junction (GO:0005911) | ciliary basal body (GO:0036064)	Cluster0001
AHNAK2	AHNAK | AI450948 | C14orf78 | Gm1185 | Gm72 | PRX | RGD1309696 | periaxin	AHNAK nucleoprotein 2	ENSOARG00000008140	18:68080130-68102383:-1	protein binding (GO:0005515)	unknown	cytoplasm (GO:0005737) | plasma membrane (GO:0005886)	Cluster0001
AIDA	2610208M17Rik | BC004835 | C1orf80 | zgc:73327	axin interactor, dorsalization associated	ENSOARG00000013880	12:24257834-24305203:-1	protein binding (GO:0005515) | protein domain specific binding (GO:0019904)	negative regulation of JNK cascade (GO:0046329) | negative regulation of JUN kinase activity (GO:0043508) | regulation of protein homodimerization activity (GO:0043496)	cytoplasm (GO:0005737)	Cluster0001
AIF1	AI607846 | AIF | AIF-1 | AtBS1(activation-tagged BRI1 suppressor 1)-interacting factor 1 | BART-1 | Bart1 | CPD1 | D17H6S50E | F10A16.9 | F10A16_9 | G1 | IBA1 | IRT-1 | IRT1 | Iba1 | SPAC29A4.01c | iba1 | mrf-1	allograft inflammatory factor 1	ENSOARG00000007932	20:26823544-26825580:-1	protein binding (GO:0005515) | calcium ion binding (GO:0005509) | actin filament binding (GO:0051015)	actin filament polymerization (GO:0030041) | actin filament bundle assembly (GO:0051017) | positive regulation of T cell proliferation (GO:0042102) | positive regulation of smooth muscle cell proliferation (GO:0048661) | negative regulation of smooth muscle cell proliferation (GO:0048662) | positive regulation of G1/S transition of mitotic cell cycle (GO:1900087) | phagocytosis, engulfment (GO:00…	ruffle membrane (GO:0032587) | ruffle (GO:0001726) | nucleus (GO:0005634) | actin filament (GO:0005884) | cytosol (GO:0005829) | cytoplasm (GO:0005737) | lamellipodium (GO:0030027) | perinuclear region of cytoplasm (GO:0048471) | phagocytic cup (GO:0001891)	Cluster0001
AIG1	1500031O19Rik | AIG-1 | AV064870 | AVRRPT2-INDUCED GENE 1 | AW413422 | CGI-103 | F12G12.27 | RGD1562920 | aig-1 | dJ95L4.1 | si:ch211-157l15.1	androgen-induced 1	ENSOARG00000001530	8:67448966-67706755:+1	protein binding (GO:0005515)	unknown	integral component of membrane (GO:0016021)	Cluster0001
AIP	AA408703 | ARA9 | AW476050 | Ara9 | D19Bwg1412e | FKBP16 | FKBP37 | Fkbp16 | SMTPHN | XAP-2 | XAP2 | Xap2 | wu:fa03h10 | xaip | zgc:101101	aryl hydrocarbon receptor interacting protein	ENSOARG00000012489	21:44651161-44657106:+1	transcription cofactor activity (GO:0003712) | protein binding (GO:0005515) | unfolded protein binding (GO:0051082) | GAF domain binding (GO:0036004) | aryl hydrocarbon receptor binding (GO:0017162)	xenobiotic metabolic process (GO:0006805) | protein maturation by protein folding (GO:0022417) | protein folding (GO:0006457) | protein targeting to mitochondrion (GO:0006626)	cytosol (GO:0005829) | cytoplasm (GO:0005737) | aryl hydrocarbon receptor complex (GO:0034751) | plasma membrane (GO:0005886) | membrane (GO:0016020) | nucleoplasm (GO:0005654)	Cluster0001
AKAP17A (assigned to ENSOARG00000007961)	.	A-kinase anchoring protein 17A	ENSOARG00000007961	X:729910-734418:+1	protein binding (GO:0005515) | poly(A) RNA binding (GO:0044822) | protein kinase A binding (GO:0051018) | nucleotide binding (GO:0000166)	regulation of RNA splicing (GO:0043484)	nuclear speck (GO:0016607) | nucleus (GO:0005634) | cytoplasm (GO:0005737) | nucleoplasm (GO:0005654)	Cluster0001
AKIRIN1	6330407G11Rik | Akirin-1 | C1orf108 | STRF2 | strf2 | wu:fa96c11 | wu:fc08a11 | zgc:64050	akirin 1	ENSOARG00000019981	1:13484368-13492693:+1	protein binding (GO:0005515)	unknown	nucleus (GO:0005634) | nucleoplasm (GO:0005654) | nuclear membrane (GO:0031965)	Cluster0001
AKR1E2	AKR1CL2 | AKRDC1 | Akr1cl2 | Akr1e1 | LoopADR | hTSP | htAKR	aldo-keto reductase family 1 member E2	ENSOARG00000012747	13:43026873-43042300:-1	oxidoreductase activity (GO:0016491)	mitophagy in response to mitochondrial depolarization (GO:0098779) | oxidation-reduction process (GO:0055114)	extracellular exosome (GO:0070062)	Cluster0001
AKT3	AI851531 | D930002M15Rik | MPPH | MPPH2 | Nmf350 | PKB-GAMMA | PKBG | PKBgamma | PRKBG | Pkbg | RAC-PK-gamma | RAC-gamma | STK-2	AKT serine/threonine kinase 3	ENSOARG00000006076	12:31520090-31783953:+1	protein binding (GO:0005515) | transferase activity, transferring phosphorus-containing groups (GO:0016772) | kinase activity (GO:0016301) | protein serine/threonine kinase activity (GO:0004674) | nucleotide binding (GO:0000166) | ATP binding (GO:0005524) | transferase activity (GO:0016740) | protein tyrosine kinase activity (GO:0004713) | protein kinase activity (GO:0004672)	signal transduction (GO:0007165) | protein phosphorylation (GO:0006468) | mitochondrial genome maintenance (GO:0000002) | phosphorylation (GO:0016310)	Golgi apparatus (GO:0005794) | cytoplasm (GO:0005737) | plasma membrane (GO:0005886) | nucleoplasm (GO:0005654)	Cluster0001
ALDH3B2	AI848594 | ALDH3B1 | ALDH8 | C130048D07Rik | aldh3b1 | aldh8 | si:dkey-189p24.4	aldehyde dehydrogenase 3 family member B2	ENSOARG00000014051	21:44780244-44784539:-1	aldehyde dehydrogenase [NAD(P)+] activity (GO:0004030) | oxidoreductase activity (GO:0016491) | oxidoreductase activity, acting on the aldehyde or oxo group of donors, NAD or NADP as acceptor (GO:0016620)	metabolic process (GO:0008152) | oxidation-reduction process (GO:0055114)	unknown	Cluster0001
ALDH9A1	AA139417 | ALDH4 | ALDH7 | ALDH9 | Abaldh | E3 | ESTM40 | TMABA-DH | TMABADH | Tmaba-dh | Tmabadh | a9a1a | aldh9	aldehyde dehydrogenase 9 family member A1	ENSOARG00000011512	1:115821368-115850063:-1	aldehyde dehydrogenase (NAD) activity (GO:0004029) | aminobutyraldehyde dehydrogenase activity (GO:0019145) | oxidoreductase activity (GO:0016491) | oxidoreductase activity, acting on the aldehyde or oxo group of donors, NAD or NADP as acceptor (GO:0016620)	metabolic process (GO:0008152) | cellular aldehyde metabolic process (GO:0006081) | neurotransmitter biosynthetic process (GO:0042136) | oxidation-reduction process (GO:0055114)	extracellular exosome (GO:0070062)	Cluster0001
ALDOC	AI847350 | ALDC | ALDCAA | ALDOB | AU040929 | Aldo3 | F16dip7 | QccE-21970 | RATALDCAA | Scrg2 | ZII	aldolase, fructose-bisphosphate C	ENSOARG00000000484	11:19654086-19658422:-1	protein binding (GO:0005515) | cytoskeletal protein binding (GO:0008092) | fructose-bisphosphate aldolase activity (GO:0004332) | lyase activity (GO:0016829) | catalytic activity (GO:0003824)	epithelial cell differentiation (GO:0030855) | glycolytic process (GO:0006096) | fructose 1,6-bisphosphate metabolic process (GO:0030388)	mitochondrion (GO:0005739) | extracellular exosome (GO:0070062)	Cluster0001
ALG1 (assigned to ENSOARG00000005002)	.	ALG1, chitobiosyldiphosphodolichol beta-mannosyltransferase	ENSOARG00000005002	24:4112781-4123988:+1	transferase activity, transferring glycosyl groups (GO:0016757)	metabolic process (GO:0008152) | biosynthetic process (GO:0009058)	unknown	Cluster0001
ALG11	AI849156 | AW492253 | B230397C21 | CDG1P | DDBDRAFT_0184239 | DDBDRAFT_0231366 | DDB_0184239 | DDB_0231366 | GT8 | Mmat-4(5) | RGD1564725 | UTP14A | UTP14C | gmd3 | gt8 | si:dkey-1h24.5 | utp14c | wu:fj04e04	ALG11, alpha-1,2-mannosyltransferase	ENSOARG00000009109	10:21730534-21741216:+1	unknown	biosynthetic process (GO:0009058)	membrane (GO:0016020)	Cluster0001
ALG12	6-mannosyltransferase) | CDG1G | DDBDRAFT_0189617 | DDBDRAFT_0231450 | DDB_0189617 | DDB_0231450 | EBS4 | ECM39 | EMS-MUTAGENIZED BRI1(BRASSINOSTEROID INSENSITIVE 1) SUPPRESSOR 4 | PP14673 | alpha-1 | ecm39 | hALG12 | halg12 | homolog of asparagine-linked glycosylation 12 | pp14673 | si:dkey-164m14.3	ALG12, alpha-1,6-mannosyltransferase	ENSOARG00000019629	3:223545248-223550165:-1	transferase activity, transferring glycosyl groups (GO:0016757)	dolichol-linked oligosaccharide biosynthetic process (GO:0006488) | protein N-linked glycosylation (GO:0006487)	membrane (GO:0016020)	Cluster0001
ALG5	1500026A19Rik | 2600005J22Rik | AV009521 | AV170001 | AW545564 | bA421P11.2 | wu:fk42e01 | zgc:153378	ALG5, dolichyl-phosphate beta-glucosyltransferase	ENSOARG00000010275	10:24936260-24960025:+1	transferase activity (GO:0016740) | transferase activity, transferring glycosyl groups (GO:0016757)	metabolic process (GO:0008152) | determination of left/right symmetry (GO:0007368)	membrane (GO:0016020)	Cluster0001
ALKBH6	ABH6 | AI839550 | Abh6 | C130099A02 | zgc:86795	alkB homolog 6	ENSOARG00000005191	14:45799629-45807293:-1	protein binding (GO:0005515) | oxidoreductase activity, acting on paired donors, with incorporation or reduction of molecular oxygen, 2-oxoglutarate as one donor, and incorporation of one atom each of oxygen into both donors (GO:0016706) | oxidoreductase activity (GO:0016491)	oxidation-reduction process (GO:0055114)	unknown	Cluster0001
ALOX5	5-LO | 5-LOX | 5-lo | 5LO | 5LPG | 5LX | 5lpg | AI850497 | F730011J02 | LOG5 | LOX5A | log5	arachidonate 5-lipoxygenase	ENSOARG00000002819	25:43956610-43996375:-1	iron ion binding (GO:0005506) | protein binding (GO:0005515) | metal ion binding (GO:0046872) | dioxygenase activity (GO:0051213) | arachidonate 5-lipoxygenase activity (GO:0004051) | oxidoreductase activity (GO:0016491) | oxidoreductase activity, acting on single donors with incorporation of molecular oxygen, incorporation of two atoms of oxygen (GO:0016702)	inflammatory response (GO:0006954) | leukotriene metabolic process (GO:0006691) | leukotriene production involved in inflammatory response (GO:0002540) | leukotriene biosynthetic process (GO:0019370) | oxidation-reduction process (GO:0055114)	nuclear envelope (GO:0005635) | nuclear matrix (GO:0016363) | nuclear envelope lumen (GO:0005641) | extracellular space (GO:0005615) | nucleus (GO:0005634) | cytosol (GO:0005829) | cytoplasm (GO:0005737) | nuclear membrane (GO:0031965)	Cluster0001
ALPK1	8430410J10Rik | LAK | RGD1304613	alpha kinase 1	ENSOARG00000002625	6:13242967-13334553:-1	ATP binding (GO:0005524) | transferase activity, transferring phosphorus-containing groups (GO:0016772) | protein serine/threonine kinase activity (GO:0004674)	xenophagy (GO:0098792) | mitophagy in response to mitochondrial depolarization (GO:0098779) | protein phosphorylation (GO:0006468) | positive regulation of defense response to virus by host (GO:0002230)	unknown	Cluster0001
ALYREF	ALY | ALY/REF | BEF | REF | REF1 | Refbp1 | THOC4 | Tho4 | Tho4-A | Thoc4 | alyref-a | tho4 | thoc4 | thoc4-a | zgc:171753	Aly/REF export factor	ENSOARG00000017932	11:50164976-50169097:+1	nucleic acid binding (GO:0003676) | nucleotide binding (GO:0000166)	unknown	unknown	Cluster0001
AMBRA1	2310079H06Rik | A130023A14 | AA474864 | AV021921 | D030051N19Rik | DCAF3 | Nyw1 | WDR94 | mKIAA1736	autophagy and beclin 1 regulator 1	ENSOARG00000003608	15:74630172-74765337:-1	protein binding (GO:0005515) | ubiquitin protein ligase binding (GO:0031625)	autophagy (GO:0006914) | neural tube development (GO:0021915) | mitophagy in response to mitochondrial depolarization (GO:0098779) | parkin-mediated mitophagy in response to mitochondrial depolarization (GO:0061734) | negative regulation of neuron apoptotic process (GO:0043524) | negative regulation of cell proliferation (GO:0008285) | positive regulation of mitophagy (GO:1903599) | regulation of…	cytosol (GO:0005829) | cytoplasm (GO:0005737) | axoneme (GO:0005930) | phagocytic vesicle (GO:0045335) | mitochondrion (GO:0005739)	Cluster0001
AMIGO2	AI415330 | ALI1 | AMIGO-2 | AW208913 | Ali1 | DEGA | ali1 | dega	adhesion molecule with Ig-like domain 2	ENSOARG00000017752	3:139261110-139262675:+1	protein binding (GO:0005515)	positive regulation of synapse assembly (GO:0051965)	unknown	Cluster0001
AMPD2	1200014F01Rik | AI552571 | AMPD3 | Ampd | Ampd-2 | PCH9 | SPG63 | m4521Dajl	adenosine monophosphate deaminase 2	ENSOARG00000019266	1:86038057-86047968:+1	protein binding (GO:0005515) | AMP deaminase activity (GO:0003876) | deaminase activity (GO:0019239)	nucleotide metabolic process (GO:0009117) | purine ribonucleoside monophosphate biosynthetic process (GO:0009168) | GTP metabolic process (GO:0046039) | cyclic purine nucleotide metabolic process (GO:0052652) | cholesterol homeostasis (GO:0042632) | energy homeostasis (GO:0097009) | IMP salvage (GO:0032264) | glomerular visceral epithelial cell development (GO:0072015) | AMP metabolic process (GO…	unknown	Cluster0001
ANAPC5	2510006G12Rik | AA408751 | AA536819 | AA986414 | APC5 | Anpc5 | DDBDRAFT_0206386 | DDBDRAFT_0234269 | DDB_0206386 | DDB_0234269 | anc5 | wu:fb75a09 | zgc:55800	anaphase promoting complex subunit 5	ENSOARG00000014714	17:53413934-53450613:+1	protein phosphatase binding (GO:0019903)	protein K11-linked ubiquitination (GO:0070979)	nucleus (GO:0005634) | anaphase-promoting complex (GO:0005680)	Cluster0001
ANAPC7	APC7 | AW545589 | DDBDRAFT_0184417 | DDBDRAFT_0235159 | DDB_0184417 | DDB_0235159 | apc7 | si:ch211-127h20.1	anaphase promoting complex subunit 7	ENSOARG00000016608	17:53875546-53895506:-1	protein binding (GO:0005515) | protein phosphatase binding (GO:0019903)	protein K11-linked ubiquitination (GO:0070979)	nucleus (GO:0005634) | anaphase-promoting complex (GO:0005680)	Cluster0001
ANGEL1	1110030H02Rik | Ccr4e | KIAA0759 | RGD1306238 | angel-like | mKIAA0759	angel homolog 1 (Drosophila)	ENSOARG00000002192	7:85009409-85030216:-1	protein domain specific binding (GO:0019904) | eukaryotic initiation factor 4E binding (GO:0008190)	unknown	cis-Golgi network (GO:0005801) | nucleus (GO:0005634) | cytosol (GO:0005829) | endoplasmic reticulum (GO:0005783) | perinuclear region of cytoplasm (GO:0048471)	Cluster0001
ANGEL2	2610307I21Rik | 5730410O10Rik | AI845692 | Ccr4d | D1Ertd396e | D1Ertd654e | KIAA0759L | RGD1305056 | fl78e02 | si:ch211-181h6.2 | wu:fl78e02 | zgc:153829	angel homolog 2 (Drosophila)	ENSOARG00000009633	12:68705700-68796551:+1	mRNA 3 -UTR binding (GO:0003730)	negative regulation of mitotic cell cycle (GO:0045930) | 3 -UTR-mediated mRNA stabilization (GO:0070935)	cytoplasm (GO:0005737) | Cajal body (GO:0015030)	Cluster0001
ANGPTL2	AI593246 | ANGPTL1 | ARP2 | AW260363 | Arp2 | HARP | arp2 | fbnl | harp	angiopoietin like 2	ENSOARG00000012521	3:8961593-8983132:+1	unknown	unknown	extracellular exosome (GO:0070062)	Cluster0001
ANGPTL6	6330404E11Rik | AGF | ARP3 | ARP5 | Angpt16 | Arp5 | agf | arp5 | cb242 | sb:cb242	angiopoietin like 6	ENSOARG00000014885	5:12336772-12340412:-1	unknown	unknown	secretory granule (GO:0030141) | extracellular exosome (GO:0070062)	Cluster0001
ANKRD13B	AW124583 | B930093C12Rik | RGD1564005 | zgc:113371	ankyrin repeat domain 13B	ENSOARG00000008317	11:20476197-20492166:+1	protein binding (GO:0005515)	unknown	intracellular membrane-bounded organelle (GO:0043231)	Cluster0001
ANKRD13D	0710001P18Rik | AI430801 | RGD1309156	ankyrin repeat domain 13D	ENSOARG00000009988	21:44496618-44508690:+1	protein binding (GO:0005515)	unknown	unknown	Cluster0001
ANKRD46	1110054N06Rik | AI314978 | AI987733 | ANK-S | GENX-115279 | RGD1309382 | ank-s	ankyrin repeat domain 46	ENSOARG00000000903	9:76438194-76449633:+1	protein binding (GO:0005515)	unknown	unknown	Cluster0001
ANKS3	2700067D09Rik | C81345 | RGD1305833 | mKIAA1977 | zgc:172142	ankyrin repeat and sterile alpha motif domain containing 3	ENSOARG00000003756	24:3825415-3839360:-1	protein binding (GO:0005515)	unknown	unknown	Cluster0001
ANXA1	ANX1 | Annexin-1 | Anx-1 | Anx-A1 | Anx1 | C430014K04Rik | LPC1 | Lpc-1 | Lpc1 | anx1 | lpc1 | p35	annexin A1	ENSOARG00000012672	2:62999570-63011634:-1	structural molecule activity (GO:0005198) | protein binding (GO:0005515) | calcium ion binding (GO:0005509) | phospholipase A2 inhibitor activity (GO:0019834) | calcium-dependent protein binding (GO:0048306) | phospholipase inhibitor activity (GO:0004859) | protein binding, bridging (GO:0030674) | calcium-dependent phospholipid binding (GO:0005544)	inflammatory response (GO:0006954) | peptide cross-linking (GO:0018149) | actin cytoskeleton reorganization (GO:0031532) | regulation of hormone secretion (GO:0046883) | cellular response to glucocorticoid stimulus (GO:0071385) | positive regulation of T-helper 1 cell differentiation (GO:0045627) | phagocytosis (GO:0006909) | neutrophil homeostasis (GO:0001780) | regulation of leukocyte migration…	lateral plasma membrane (GO:0016328) | extracellular space (GO:0005615) | cell surface (GO:0009986) | plasma membrane (GO:0005886) | extracellular exosome (GO:0070062) | cornified envelope (GO:0001533) | endosome (GO:0005768) | nucleus (GO:0005634) | sarcolemma (GO:0042383) | cytoplasm (GO:0005737) | nucleoplasm (GO:0005654) | vesicle (GO:0031982) | extrinsic component of external side of plasma …	Cluster0001
ANXA4	AI265406 | AIV | ANX4 | ANXIV | AW106930 | Annexin-4 | Anx4 | HEL-S-274 | P32.5 | PAP-II | PIG28 | PP4-X | X-anx4 | XAnx4 | Xanx-4 | ZAP36 | anx4 | anxa6 | pig28	annexin A4	ENSOARG00000019781	3:38416593-38449179:-1	identical protein binding (GO:0042802) | protein binding (GO:0005515) | calcium ion binding (GO:0005509) | calcium-dependent protein binding (GO:0048306) | NF-kappaB binding (GO:0051059) | calcium-dependent phospholipid binding (GO:0005544)	negative regulation of interleukin-8 secretion (GO:2000483) | epithelial cell differentiation (GO:0030855) | Notch signaling pathway (GO:0007219) | regulation of transcription from RNA polymerase II promoter (GO:0006357) | negative regulation of NF-kappaB transcription factor activity (GO:0032088)	nucleus (GO:0005634) | vesicle membrane (GO:0012506) | cell surface (GO:0009986) | plasma membrane (GO:0005886) | perinuclear region of cytoplasm (GO:0048471) | nuclear membrane (GO:0031965) | extracellular exosome (GO:0070062)	Cluster0001
ANXA5	ANX5 | Annexin-5 | Anx5 | ENX2 | HEL-S-7 | LC5 | PP4 | R74653 | RPRGL3 | anx5 | enx2	annexin A5	ENSOARG00000014830	6:3796404-3840343:+1	protein binding (GO:0005515) | calcium ion binding (GO:0005509) | calcium-dependent phospholipid binding (GO:0005544)	xenophagy (GO:0098792) | mitophagy in response to mitochondrial depolarization (GO:0098779) | negative regulation of coagulation (GO:0050819) | positive regulation of defense response to virus by host (GO:0002230) | response to organic substance (GO:0010033)	intracellular (GO:0005622) | external side of plasma membrane (GO:0009897) | endothelial microparticle (GO:0072563) | focal adhesion (GO:0005925) | membrane (GO:0016020) | extracellular exosome (GO:0070062)	Cluster0001
AOC2	AOC3 | DAO2 | RAO | allene oxide cyclase 2 | aoc3 | dao2 | rao | wu:fa94a08 | wu:fe14c05 | zgc:113006	amine oxidase, copper containing 2	ENSOARG00000003870	11:42353843-42358513:+1	quinone binding (GO:0048038) | primary amine oxidase activity (GO:0008131) | metal ion binding (GO:0046872) | copper ion binding (GO:0005507) | oxidoreductase activity (GO:0016491)	amine metabolic process (GO:0009308) | oxidation-reduction process (GO:0055114)	unknown	Cluster0001
AP1G2	AP1G1 | Adtg2 | G2AD | G2ad | ap1g1 | si:zc14a17.4 | wu:fc07e03	adaptor related protein complex 1 gamma 2 subunit	ENSOARG00000019274	7:20989240-21004806:+1	protein binding (GO:0005515) | binding (GO:0005488) | protein transporter activity (GO:0008565)	transport (GO:0006810) | protein transport (GO:0015031) | intracellular protein transport (GO:0006886) | vesicle-mediated transport (GO:0016192)	transport vesicle (GO:0030133) | Golgi-associated vesicle (GO:0005798) | membrane coat (GO:0030117) | clathrin adaptor complex (GO:0030131) | Golgi apparatus (GO:0005794) | membrane (GO:0016020)	Cluster0001
AP1M1	AA408894 | AP47 | Adtm1A | CLAPM2 | CLTNM | Cltnm | MU-1A | Mu1a | [m]1A | mu1A	adaptor related protein complex 1 mu 1 subunit	ENSOARG00000000090	5:6540563-6569348:-1	protein binding (GO:0005515)	melanosome organization (GO:0032438) | transport (GO:0006810) | protein transport (GO:0015031) | intracellular protein transport (GO:0006886) | endosome to melanosome transport (GO:0035646) | vesicle-mediated transport (GO:0016192)	clathrin adaptor complex (GO:0030131) | membrane (GO:0016020) | extracellular exosome (GO:0070062)	Cluster0001
AP1S1	AP19 | CLAPS1 | DDBDRAFT_0205740 | DDBDRAFT_0232337 | DDB_0205740 | DDB_0232337 | EKV3 | MEDNIK | SIGMA1A | Ube2w | ap19 | claps1 | sigma1a | zgc:56704 | zgc:85689	adaptor related protein complex 1 sigma 1 subunit	ENSOARG00000015233	24:35472189-35475647:-1	protein binding (GO:0005515) | protein transporter activity (GO:0008565)	transport (GO:0006810) | protein transport (GO:0015031) | intracellular protein transport (GO:0006886) | retrograde transport, endosome to Golgi (GO:0042147) | vesicle-mediated transport (GO:0016192) | response to virus (GO:0009615)	membrane coat (GO:0030117) | Golgi apparatus (GO:0005794) | terminal bouton (GO:0043195) | membrane (GO:0016020) | extracellular exosome (GO:0070062) | intracellular membrane-bounded organelle (GO:0043231)	Cluster0001
AP2M1	AP50 | Ap50 | CLAPM1 | Clapm1 | ap2m1-a | clapm1 | mu2	adaptor related protein complex 2 mu 1 subunit	ENSOARG00000020615	1:201181401-201187787:-1	protein binding (GO:0005515) | ion channel binding (GO:0044325) | signal sequence binding (GO:0005048)	transport (GO:0006810) | protein transport (GO:0015031) | negative regulation of protein localization to plasma membrane (GO:1903077) | intracellular protein transport (GO:0006886) | vesicle-mediated transport (GO:0016192)	clathrin adaptor complex (GO:0030131) | membrane (GO:0016020) | mitochondrion (GO:0005739) | extracellular exosome (GO:0070062)	Cluster0001
AP3D1	AA407035 | ADTD | Ap3d | BLVR | Bolvr | DDBDRAFT_0205831 | DDBDRAFT_0234240 | DDB_0205831 | DDB_0234240 | adtd | hBLVR | hblvr | mBLVR1 | mh | mocha | si:ch211-129c21.6 | wu:fj51g01	adaptor related protein complex 3 delta 1 subunit	ENSOARG00000014450	5:18968085-19000099:+1	binding (GO:0005488) | protein transporter activity (GO:0008565)	protein localization to organelle (GO:0033365) | regulation of sequestering of zinc ion (GO:0061088) | transport (GO:0006810) | vesicle-mediated transport (GO:0016192) | antigen processing and presentation (GO:0019882) | positive regulation of NK T cell differentiation (GO:0051138) | synaptic vesicle membrane organization (GO:0048499) | anterograde synaptic vesicle transport (GO:0048490) | antero…	lysosomal membrane (GO:0005765) | membrane coat (GO:0030117) | endosome membrane (GO:0010008) | Golgi apparatus (GO:0005794) | terminal bouton (GO:0043195) | membrane (GO:0016020) | axon (GO:0030424) | nucleoplasm (GO:0005654)	Cluster0001
AP3M1	1200013D09Rik | C78982 | P47a | R75378 | cb430	adaptor related protein complex 3 mu 1 subunit	ENSOARG00000008609	25:29870167-29882971:-1	Rab GTPase binding (GO:0017137) | protein binding (GO:0005515)	anterograde synaptic vesicle transport (GO:0048490) | anterograde axonal transport (GO:0008089) | transport (GO:0006810) | protein transport (GO:0015031) | intracellular protein transport (GO:0006886) | vesicle-mediated transport (GO:0016192)	lysosomal membrane (GO:0005765) | clathrin adaptor complex (GO:0030131) | membrane (GO:0016020)	Cluster0001
AP4M1	4930443L05Rik | Ap4m4 | CPSQ3 | MU-4 | MU-ARP1 | MU-ARP2 | SPG50 | si:ch211-237l4.1 | zgc:91931	adaptor related protein complex 4 mu 1 subunit	ENSOARG00000017722	24:36262581-36266129:-1	protein binding (GO:0005515)	transport (GO:0006810) | protein transport (GO:0015031) | intracellular protein transport (GO:0006886) | Golgi to endosome transport (GO:0006895) | vesicle-mediated transport (GO:0016192)	clathrin adaptor complex (GO:0030131) | membrane (GO:0016020) | extracellular exosome (GO:0070062) | trans-Golgi network (GO:0005802)	Cluster0001
AP5B1	AP-5 | Beta5 | DKFZP761E198 | Gm962 | PP1030 | RGD1562657 | pp1030	adaptor related protein complex 5 beta 1 subunit	ENSOARG00000017827	21:43204485-43236644:-1	protein binding (GO:0005515)	endosomal transport (GO:0016197)	lysosomal membrane (GO:0005765) | AP-type membrane coat adaptor complex (GO:0030119)	Cluster0001
AP5Z1	C330006K01Rik | KIAA0415 | Kiaa0415 | SPG48 | gb:cf995958 | k0415 | kiaa0415 | zeta	adaptor related protein complex 5 zeta 1 subunit	ENSOARG00000003582	24:39064376-39072830:-1	protein binding (GO:0005515)	double-strand break repair via homologous recombination (GO:0000724) | endosomal transport (GO:0016197)	nucleus (GO:0005634) | AP-5 adaptor complex (GO:0044599) | cytoplasm (GO:0005737) | nucleoplasm (GO:0005654)	Cluster0001
APC2	AI852447 | APC | APC2 | APCL | CG6193 | D-APC2 | Dm APC2 | Dmel\CG6193 | E-APC | E-APC dAPC2 | F28I8.30 | F28I8_30 | R75424 | RSI1 | TID2 | anaphase-promoting complex/cyclosome 2 | apc2 | apcl | d-APC2 | dAPC2 | dAPC2/E-APC | dApc2 | dapc2 | e-apc	adenomatosis polyposis coli 2	ENSOARG00000011893	5:41256862-41272546:+1	protein binding (GO:0005515) | microtubule binding (GO:0008017) | binding (GO:0005488) | beta-catenin binding (GO:0008013)	negative regulation of catenin import into nucleus (GO:0035414) | negative regulation of canonical Wnt signaling pathway (GO:0090090) | Wnt signaling pathway (GO:0016055) | negative regulation of Wnt signaling pathway (GO:0030178)	microtubule cytoskeleton (GO:0015630) | lamellipodium membrane (GO:0031258) | Golgi apparatus (GO:0005794) | catenin complex (GO:0016342) | actin filament (GO:0005884) | cytoplasm (GO:0005737) | perinuclear region of cytoplasm (GO:0048471) | cytoplasmic microtubule (GO:0005881)	Cluster0001
APH1A	6530402N02Rik | APH-1 | APH-1A | APH-1a | APH1 | CGI-78 | RGD1311546 | aph-1a | cgi-78	aph-1 homolog A, gamma-secretase subunit	ENSOARG00000020782	1:99256574-99260110:-1	protein binding (GO:0005515) | endopeptidase activity (GO:0004175)	amyloid precursor protein catabolic process (GO:0042987) | protein processing (GO:0016485) | metanephros development (GO:0001656) | membrane protein ectodomain proteolysis (GO:0006509) | Notch receptor processing (GO:0007220) | positive regulation of catalytic activity (GO:0043085) | membrane protein intracellular domain proteolysis (GO:0031293)	integral component of membrane (GO:0016021) | Golgi apparatus (GO:0005794) | membrane (GO:0016020) | endoplasmic reticulum (GO:0005783) | integral component of plasma membrane (GO:0005887)	Cluster0001
APH1B	2310057K14Rik | APH-1B | APH-1B | APH1A | Aph1c | PRO1328 | PSFL | TAAV688 | psfl | wu:fc41h05 | wu:fi53a04	aph-1 homolog B, gamma-secretase subunit	ENSOARG00000020786	7:43765373-43803334:-1	protein binding (GO:0005515) | peptidase activity (GO:0008233)	protein processing (GO:0016485) | positive regulation of catalytic activity (GO:0043085)	transport vesicle (GO:0030133) | integral component of membrane (GO:0016021)	Cluster0001
APMAP	2310001A20Rik | AI314817 | Ab2-305 | BSCv | C10H20orf3 | C13H20orf3 | C1H20orf3 | C20H20orf3 | C20orf3 | C23H20orf3 | C3H20ORF3 | C5H20orf3 | RGD1308874 | bscv | c20orf3 | cb351 | wu:fb50a03 | zgc:55833 | zgc:85628	adipocyte plasma membrane associated protein	ENSOARG00000006484	13:41710778-41735318:-1	arylesterase activity (GO:0004064) | strictosidine synthase activity (GO:0016844)	biosynthetic process (GO:0009058)	cell surface (GO:0009986) | membrane (GO:0016020) | extracellular exosome (GO:0070062)	Cluster0001
APOE	AD2 | AI255918 | APO-E | APOEA | Apo-E | LDLCQ5 | LPG | ad2 | apo-e | apoprotein | ldlcq5 | lpg	apolipoprotein E	ENSOARG00000009438	14:51709732-51711208:+1	antioxidant activity (GO:0016209) | lipoprotein particle binding (GO:0071813) | lipid transporter activity (GO:0005319) | identical protein binding (GO:0042802) | lipid binding (GO:0008289) | very-low-density lipoprotein particle receptor binding (GO:0070326) | beta-amyloid binding (GO:0001540) | phospholipid binding (GO:0005543) | heparin binding (GO:0008201) | cholesterol transporter activity (…	high-density lipoprotein particle assembly (GO:0034380) | high-density lipoprotein particle clearance (GO:0034384) | reverse cholesterol transport (GO:0043691) | triglyceride metabolic process (GO:0006641) | vasodilation (GO:0042311) | cellular calcium ion homeostasis (GO:0006874) | lipid metabolic process (GO:0006629) | long-chain fatty acid transport (GO:0015909) | high-density lipoprotein part…	chylomicron (GO:0042627) | Golgi apparatus (GO:0005794) | extracellular space (GO:0005615) | extracellular matrix (GO:0031012) | membrane (GO:0016020) | endoplasmic reticulum (GO:0005783) | extracellular vesicle (GO:1903561) | high-density lipoprotein particle (GO:0034364) | extracellular exosome (GO:0070062) | low-density lipoprotein particle (GO:0034362) | extracellular region (GO:0005576) | in…	Cluster0001
APRT	AMP | APRTD | APRTase | APT | BcDNA:LP07986 | C85684 | CG18315 | DDBDRAFT_0190860 | DDBDRAFT_0230173 | DDB_0190860 | DDB_0230173 | Dmel\CG18315 | GB17443 | aprt | zgc:65965	adenine phosphoribosyltransferase	ENSOARG00000013556	14:13540729-13541439:-1	adenine binding (GO:0002055) | transferase activity (GO:0016740) | AMP binding (GO:0016208) | adenine phosphoribosyltransferase activity (GO:0003999)	nucleoside metabolic process (GO:0009116) | purine ribonucleoside salvage (GO:0006166) | adenine metabolic process (GO:0046083) | adenine salvage (GO:0006168) | grooming behavior (GO:0007625)	cytoplasm (GO:0005737) | nucleoplasm (GO:0005654) | extracellular exosome (GO:0070062)	Cluster0001
ARAP1	2410002L19Rik | CENTD2 | Centd2 | mKIAA0782	ArfGAP with RhoGAP domain, ankyrin repeat and PH domain 1	ENSOARG00000005950	15:50442619-50483505:-1	protein binding (GO:0005515) | GTPase activator activity (GO:0005096) | phosphatidylinositol-3,4,5-trisphosphate binding (GO:0005547)	positive regulation of filopodium assembly (GO:0051491) | regulation of cell shape (GO:0008360) | negative regulation of stress fiber assembly (GO:0051497) | signal transduction (GO:0007165) | positive regulation of GTPase activity (GO:0043547) | regulation of cellular component movement (GO:0051270)	Golgi apparatus (GO:0005794)	Cluster0001
ARF4	AA407803 | ARF2 | GRMZM2G034840 | MUF9.7 | MUF9_7 | arf2 | auxin response factor 4	ADP ribosylation factor 4	ENSOARG00000013565	19:43620611-43638153:+1	G-protein beta/gamma-subunit complex binding (GO:0031683) | protein binding (GO:0005515) | GTPase activity (GO:0003924) | epidermal growth factor receptor binding (GO:0005154) | nucleotide binding (GO:0000166) | guanyl nucleotide binding (GO:0019001) | signal transducer activity (GO:0004871) | GTP binding (GO:0005525)	regulation of reactive oxygen species metabolic process (GO:2000377) | protein localization to cilium (GO:0061512) | negative regulation of apoptotic process (GO:0043066) | cell migration (GO:0016477) | learning (GO:0007612) | small GTPase mediated signal transduction (GO:0007264) | activation of phospholipase D activity (GO:0031584) | establishment or maintenance of epithelial cell apical/basal …	ruffle membrane (GO:0032587) | Golgi apparatus (GO:0005794) | dendritic spine (GO:0043197) | membrane (GO:0016020) | plasma membrane (GO:0005886) | extracellular exosome (GO:0070062) | intracellular (GO:0005622) | cytosol (GO:0005829) | cytoplasm (GO:0005737)	Cluster0001
ARF5	ARF/CPS3 | GRMZM5G808366 | arf-1 | arf1 | cb445 | cb789 | sb:cb445 | wu:fa06c04 | wu:fb16f02	ADP ribosylation factor 5	ENSOARG00000001854	4:91893378-91895222:+1	G-protein beta/gamma-subunit complex binding (GO:0031683) | protein binding (GO:0005515) | GTPase activity (GO:0003924) | nucleotide binding (GO:0000166) | GTP binding (GO:0005525) | signal transducer activity (GO:0004871) | guanyl nucleotide binding (GO:0019001)	retrograde vesicle-mediated transport, Golgi to ER (GO:0006890) | G-protein coupled receptor signaling pathway (GO:0007186) | small GTPase mediated signal transduction (GO:0007264) | intracellular protein transport (GO:0006886)	intracellular (GO:0005622) | cytoplasm (GO:0005737) | plasma membrane (GO:0005886) | extracellular exosome (GO:0070062)	Cluster0001
ARF6	AI788669 | AW496366 | T4K22.6 | T4K22_6 | auxin response factor 6	ADP ribosylation factor 6	ENSOARG00000000838	7:39947130-39947657:+1	G-protein beta/gamma-subunit complex binding (GO:0031683) | protein binding (GO:0005515) | protein N-terminus binding (GO:0047485) | GTPase activity (GO:0003924) | nucleotide binding (GO:0000166) | thioesterase binding (GO:0031996) | guanyl nucleotide binding (GO:0019001) | signal transducer activity (GO:0004871) | GTP binding (GO:0005525)	positive regulation of actin filament polymerization (GO:0030838) | regulation of filopodium assembly (GO:0051489) | small GTPase mediated signal transduction (GO:0007264) | liver development (GO:0001889) | establishment of epithelial cell polarity (GO:0090162) | regulation of dendritic spine development (GO:0060998) | protein transport (GO:0015031) | intracellular protein transport (GO:0006886) …	endocytic vesicle (GO:0030139) | filopodium membrane (GO:0031527) | ruffle (GO:0001726) | membrane (GO:0016020) | plasma membrane (GO:0005886) | extracellular exosome (GO:0070062) | myelin sheath (GO:0043209) | endosome (GO:0005768) | intracellular (GO:0005622) | recycling endosome membrane (GO:0055038) | cell cortex (GO:0005938) | focal adhesion (GO:0005925) | cytoplasm (GO:0005737)	Cluster0001
ARFGAP1	AI115377 | ARF1-GAP | ARF1GAP | ARFGAP3 | Arf GAP1 | Arf1gap | CG4237 | Dmel\CG4237 | GAP | GAP69C | Gap69C | Gap69c | HRIHFB2281 | arf1GAP | arf1gap | atfb1 | atfb3 | dArf1-GAP | gap69 | i51 | jlns1 | k(v)7.1 | kcna8 | kcna9 | kv1.9 | kv7.1 | kvlqt1 | lqt | lqt1 | rws | sqt2 | wrs | wu:fj34h02 | zgc:92804	ADP ribosylation factor GTPase activating protein 1	ENSOARG00000011406	13:53597334-53607032:-1	protein binding (GO:0005515) | GTPase activator activity (GO:0005096) | metal ion binding (GO:0046872)	regulation of endocytosis (GO:0030100) | positive regulation of GTPase activity (GO:0043547)	neuronal postsynaptic density (GO:0097481) | synapse (GO:0045202)	Cluster0001
ARFGAP3	0610009H19Rik | 1810004P07Rik | 1810035F16Rik | 9130416J18Rik | ARFGAP1 | Arfgap1 | CG6838 | Dmel\CG6838 | arfgap1 | dArfGAP3 | xgap | zgc:85765	ADP ribosylation factor GTPase activating protein 3	ENSOARG00000019057	3:217647320-217698613:-1	protein binding (GO:0005515) | GTPase activator activity (GO:0005096) | metal ion binding (GO:0046872)	protein secretion (GO:0009306) | positive regulation of GTPase activity (GO:0043547)	Golgi apparatus (GO:0005794) | cytosol (GO:0005829) | cytoplasm (GO:0005737) | membrane (GO:0016020)	Cluster0001
ARFIP2	2310002N04Rik | Arfaptin-2 | POR | POR1 | Por1	ADP ribosylation factor interacting protein 2	ENSOARG00000018201	15:45974282-45977812:+1	protein binding (GO:0005515) | protein domain specific binding (GO:0019904)	unknown	unknown	Cluster0001
ARGLU1	9430010O03Rik | C130008N12 | RGD1310061	arginine and glutamate rich 1	ENSOARG00000005479	10:81672016-81683510:-1	protein binding (GO:0005515)	unknown	mitochondrion (GO:0005739) | nucleoplasm (GO:0005654)	Cluster0001
ARHGAP1	B230365D05Rik | C76222 | CDC42GAP | Cdc42GAP | RHOGAP | RHOGAP1 | cdc42gap | fk03b12 | fk61c06 | p50rhoGAP | p50rhogap | rhogap | rhogap1 | rhogap68f | wu:fk03b12 | wu:fk61c06 | zgc:110361	Rho GTPase activating protein 1	ENSOARG00000003906	15:74864132-74882170:-1	protein binding (GO:0005515) | GTPase activator activity (GO:0005096)	small GTPase mediated signal transduction (GO:0007264) | signal transduction (GO:0007165)	extracellular exosome (GO:0070062)	Cluster0001
ARHGAP12	2810011M08Rik	Rho GTPase activating protein 12	ENSOARG00000013756	13:32516814-32616179:+1	protein binding (GO:0005515)	signal transduction (GO:0007165) | morphogenesis of an epithelial sheet (GO:0002011)	unknown	Cluster0001
ARHGAP17	5730403H17Rik | MST066 | MST110 | MSTP038 | MSTP066 | MSTP110 | NADRIN | Nadrin | Nadrin2 | PP367 | PP4534 | RICH-1 | RICH1 | Rich1 | WBP15 | Wbp15 | mst066 | mst110 | mstp038 | mstp066 | mstp110 | nadrin | pp367 | pp4534 | rich1 | rich1b | wbp15	Rho GTPase activating protein 17	ENSOARG00000018306	24:22575927-22630268:-1	protein binding (GO:0005515)	signal transduction (GO:0007165)	cytoplasm (GO:0005737) | plasma membrane (GO:0005886)	Cluster0001
ARHGAP21	5530401C11Rik | AA416458 | ARHGAP10 | arhgap10 | arhgap21-A | arhgap21-B | rGAP | xrgap	Rho GTPase activating protein 21	ENSOARG00000003154	13:24526958-24654525:-1	protein binding (GO:0005515) | GTPase activator activity (GO:0005096)	Golgi organization (GO:0007030) | organelle transport along microtubule (GO:0072384) | maintenance of Golgi location (GO:0051684) | signal transduction (GO:0007165) | establishment of Golgi localization (GO:0051683) | positive regulation of GTPase activity (GO:0043547)	Golgi apparatus (GO:0005794)	Cluster0001
ARHGAP29	6720461J18Rik | A830014I19 | AU040217 | B130017I01Rik | B130017i01rik | C76601 | PARG1 | Parg1 | RGD1306185	Rho GTPase activating protein 29	ENSOARG00000017193	1:70512850-70590547:-1	PDZ domain binding (GO:0030165) | protein binding (GO:0005515) | metal ion binding (GO:0046872)	signal transduction (GO:0007165) | intracellular signal transduction (GO:0035556)	intracellular (GO:0005622)	Cluster0001
ARHGAP32	3426406O18Rik | GC-GAP | GRIT | Gc-gap | Grit | PX-RICS | Px-rics | RICS | Rics | gc-gap | grit | mKIAA0712 | p200RhoGAP | p200Rhogap | p200rhogap | p250GAP | p250Gap | p250gap | px-rics | rics	Rho GTPase activating protein 32	ENSOARG00000013376	21:31571985-31694411:-1	protein binding (GO:0005515) | phosphatidylinositol binding (GO:0035091)	signal transduction (GO:0007165)	cell cortex (GO:0005938) | actin cytoskeleton (GO:0015629)	Cluster0001
ARHGAP33	AW324378 | NOMA-GAP | SNX26 | Snx26 | TCGAP | noma-gap | snx26 | tcgap | wu:fc76f02	Rho GTPase activating protein 33	ENSOARG00000005062	14:45611708-45623294:+1	protein binding (GO:0005515) | GTPase activator activity (GO:0005096) | phosphatidylinositol binding (GO:0035091)	signal transduction (GO:0007165)	cytoplasm (GO:0005737) | plasma membrane (GO:0005886)	Cluster0001
ARHGAP39	9530053N22 | AI843066 | CrGAP | D15Wsu169e | Kiaa1688 | Porf-2 | Vilse | si:ch211-281p13.1	Rho GTPase activating protein 39	ENSOARG00000012694	9:13322638-13375078:+1	protein binding (GO:0005515)	signal transduction (GO:0007165)	cytoskeleton (GO:0005856)	Cluster0001
ARHGDIA	5330430M07Rik | Bles01 | GDIA1 | Gdi-1 | HEL-S-47e | NPHS8 | RHOGDI | RHOGDI-1 | Rho-GDI | RhoDGI | RhoGDI-1 | gdia1 | rhogdi | rhogdi-1 | rhogdi1 | wu:fa96g11 | zgc:55554 | zgc:77681	Rho GDP dissociation inhibitor alpha	ENSOARG00000017985	11:50189207-50190485:+1	Rho GDP-dissociation inhibitor activity (GO:0005094) | protein binding (GO:0005515)	semaphorin-plexin signaling pathway (GO:0071526) | Rho protein signal transduction (GO:0007266) | regulation of protein localization (GO:0032880)	nucleus (GO:0005634) | cytoplasm (GO:0005737) | immunological synapse (GO:0001772) | membrane (GO:0016020)	Cluster0001
ARHGEF1	GEF1 | LBCL2 | LSC | Lbcl2 | Lsc | P115-RHOGEF | SUB1.5	Rho guanine nucleotide exchange factor 1	ENSOARG00000008352	14:50376417-50398384:-1	Rho guanyl-nucleotide exchange factor activity (GO:0005089) | protein binding (GO:0005515) | poly(A) RNA binding (GO:0044822)	regulation of Rho protein signal transduction (GO:0035023) | positive regulation of GTPase activity (GO:0043547) | termination of G-protein coupled receptor signaling pathway (GO:0038032)	cytoplasm (GO:0005737) | plasma membrane (GO:0005886)	Cluster0001
ARHGEF10	6430549H08Rik | GEF10 | RGD1565043 | SNCV | mKIAA0294 | wu:fi38h08	Rho guanine nucleotide exchange factor 10	ENSOARG00000005650	26:1084016-1134212:+1	Rho guanyl-nucleotide exchange factor activity (GO:0005089) | protein binding (GO:0005515) | kinesin binding (GO:0019894)	regulation of Rho protein signal transduction (GO:0035023) | centrosome duplication (GO:0051298) | positive regulation of stress fiber assembly (GO:0051496) | positive regulation of GTPase activity (GO:0043547) | activation of GTPase activity (GO:0090630) | myelination in peripheral nervous system (GO:0022011) | mitotic spindle assembly (GO:0090307)	centrosome (GO:0005813) | cytosol (GO:0005829)	Cluster0001
ARHGEF11	B930073M02 | E130307F09 | ETV3L | GTRAP48 | Gtrap48 | PDZ-RHOGEF | PDZ-RhoGEF | Prg | RhoGEF | mKIAA0380	Rho guanine nucleotide exchange factor 11	ENSOARG00000006679	1:105453981-105499911:-1	Rho guanyl-nucleotide exchange factor activity (GO:0005089) | protein binding (GO:0005515) | G-protein coupled receptor binding (GO:0001664)	regulation of Rho protein signal transduction (GO:0035023) | G-protein coupled receptor signaling pathway (GO:0007186) | Rho protein signal transduction (GO:0007266) | positive regulation of transcription, DNA-templated (GO:0045893) | positive regulation of GTPase activity (GO:0043547) | termination of G-protein coupled receptor signaling pathway (GO:0038032)	cytoplasm (GO:0005737)	Cluster0001
ARHGEF2	AA408978 | AKAP13 | GEF | GEF-H1 | GEF-H1/LFC | GEFH1 | LFP40 | Lbcl1 | Lfc | P40 | XLfc | fj11d04 | mKIAA0651 | si:ch211-198o19.3 | wu:fj11d04	Rho/Rac guanine nucleotide exchange factor 2	ENSOARG00000005093	1:104558052-104599357:-1	Rho GTPase binding (GO:0017048) | Rac GTPase binding (GO:0048365) | Rho guanyl-nucleotide exchange factor activity (GO:0005089) | protein binding (GO:0005515) | microtubule binding (GO:0008017) | Rac guanyl-nucleotide exchange factor activity (GO:0030676) | metal ion binding (GO:0046872)	establishment of mitotic spindle orientation (GO:0000132) | positive regulation of NF-kappaB transcription factor activity (GO:0051092) | negative regulation of neurogenesis (GO:0050768) | negative regulation of microtubule depolymerization (GO:0007026) | positive regulation of GTPase activity (GO:0043547) | actin filament organization (GO:0007015) | positive regulation of tumor necrosis factor p…	neuronal postsynaptic density (GO:0097481) | protein complex (GO:0043234) | cytoskeleton (GO:0005856) | ruffle membrane (GO:0032587) | vesicle (GO:0031982) | intracellular (GO:0005622) | focal adhesion (GO:0005925) | cytoplasm (GO:0005737) | dendritic shaft (GO:0043198) | microtubule (GO:0005874) | neuronal cell body (GO:0043025)	Cluster0001
ARHGEF26	4631416L12Rik | 8430436L14Rik | AI303572 | AW491953 | CSGEF | HMFN1864 | RGD1562559 | SGEF | Sgef | csgef | sgef	Rho guanine nucleotide exchange factor 26	ENSOARG00000003561	1:231521228-231661340:-1	Rho guanyl-nucleotide exchange factor activity (GO:0005089) | protein binding (GO:0005515)	regulation of Rho protein signal transduction (GO:0035023) | endothelial cell morphogenesis (GO:0001886) | positive regulation of GTPase activity (GO:0043547) | ruffle assembly (GO:0097178)	unknown	Cluster0001
ARHGEF40	E130112L23Rik | Gm669 | RGD1308093 | SOLO | Solo | solo	Rho guanine nucleotide exchange factor 40	ENSOARG00000019687	7:23232512-23251082:-1	Rho guanyl-nucleotide exchange factor activity (GO:0005089)	regulation of Rho protein signal transduction (GO:0035023) | positive regulation of GTPase activity (GO:0043547)	unknown	Cluster0001
ARID4B	BCAA | BRCAA1 | Bcaa | RBBP1L1 | RBP1L1 | Rbp1l1 | SAP180 | bcaa | brcaa1 | rbbp1l1 | rbp1l1 | sap180 | tomm20 | tomm20a | wu:fk47b11 | zgc:73165	AT-rich interaction domain 4B	ENSOARG00000003481	25:7969996-8106640:-1	protein binding (GO:0005515) | DNA binding (GO:0003677)	positive regulation of transcription from RNA polymerase II promoter (GO:0045944) | regulation of gene expression by genetic imprinting (GO:0006349) | establishment of Sertoli cell barrier (GO:0097368) | regulation of transcription, DNA-templated (GO:0006355) | spermatogenesis (GO:0007283) | histone H4-K20 trimethylation (GO:0034773) | histone H3-K9 trimethylation (GO:0036124)	nucleus (GO:0005634)	Cluster0001
ARL13B	A530097K21Rik | A930014M17Rik | ARL2L1 | Arl2l1 | C530009C10Rik | JBTS8 | arl2l1 | chunp6872 | fc23g07 | hnn | jbts8 | wu:fc23g07 | zgc:123149	ADP ribosylation factor like GTPase 13B	ENSOARG00000017337	1:156816038-156875825:+1	protein binding (GO:0005515) | nucleotide binding (GO:0000166) | GTP binding (GO:0005525)	nonmotile primary cilium assembly (GO:0035058) | left/right axis specification (GO:0070986) | small GTPase mediated signal transduction (GO:0007264) | cilium assembly (GO:0042384) | heart looping (GO:0001947) | intracellular protein transport (GO:0006886) | interneuron migration from the subpallium to the cortex (GO:0021830) | determination of left/right symmetry (GO:0007368) | formation of radia…	intracellular (GO:0005622) | ciliary membrane (GO:0060170) | axoneme (GO:0005930) | cilium (GO:0005929) | primary cilium (GO:0072372) | motile cilium (GO:0031514)	Cluster0001
ARL14EP	2700007P21Rik | 4930448O08Rik | ARF7EP | C11orf46 | C14H11orf46 | C15H11orf46 | C18H11orf46 | C5H11ORF46 | C6H11orf46 | CK046 | RGD1311463 | c11orf46 | dJ299F11.1 | si:by184l24.4 | si:xx-184l24.4 | zgc:153243	ADP ribosylation factor like GTPase 14 effector protein	ENSOARG00000015515	15:59269923-59274806:+1	protein binding (GO:0005515)	unknown	unknown	Cluster0001
ARL2BP	1700010P10Rik | 1700027H16Rik | 6330544B05Rik | AI482273 | AI849834 | BART | BART1 | Bart1 | RP66 | zgc:66308 | zgc:77496	ADP ribosylation factor like GTPase 2 binding protein	ENSOARG00000018950	14:24679112-24684005:+1	protein binding (GO:0005515) | transcription coactivator activity (GO:0003713)	maintenance of protein location in nucleus (GO:0051457) | positive regulation of tyrosine phosphorylation of Stat3 protein (GO:0042517)	centrosome (GO:0005813) | mitochondrial intermembrane space (GO:0005758) | midbody (GO:0030496)	Cluster0001
ARL4C	A630084M22Rik | ARL7 | Arl4c-ps1 | Arl7 | LAK | arl7	ADP-ribosylation factor-like protein 4C	ENSOARG00000025194	1:6371836-6372401:+1	protein binding (GO:0005515) | alpha-tubulin binding (GO:0043014) | nucleotide binding (GO:0000166) | GTP binding (GO:0005525)	small GTPase mediated signal transduction (GO:0007264) | endocytic recycling (GO:0032456) | protein transport (GO:0015031) | intracellular protein transport (GO:0006886)	intracellular (GO:0005622) | cytoplasm (GO:0005737) | plasma membrane (GO:0005886)	Cluster0001
ARL6IP1	AIP-6 | AIP1 | AL022945 | ARL6IP | ARMER | AU042858 | Aip-1 | Arl6ip | C85138 | SPG61 | aip1 | arl6ip | armer | mKIAA0069 | zgc:56593 | zgc:77873	ADP ribosylation factor like GTPase 6 interacting protein 1	ENSOARG00000010552	24:16399732-16404458:-1	protein binding (GO:0005515)	endoplasmic reticulum tubular network membrane organization (GO:1990809) | negative regulation of apoptotic process (GO:0043066) | negative regulation of cysteine-type endopeptidase activity involved in apoptotic process (GO:0043154) | positive regulation of L-glutamate transport (GO:0002038) | endoplasmic reticulum tubular network assembly (GO:0071787) | cotranslational protein targeting to memb…	integral component of membrane (GO:0016021) | integral component of endoplasmic reticulum membrane (GO:0030176) | membrane (GO:0016020) | endoplasmic reticulum (GO:0005783) | Sec61 translocon complex (GO:0005784) | cytosol (GO:0005829) | endoplasmic reticulum membrane (GO:0005789) | cytoplasm (GO:0005737)	Cluster0001
ARL6IP4	AA408210 | AA408365 | Aip-4 | SFRS20 | SR-25 | SRp25 | SRrp37 | Srp25 | sr-25 | srp25 | zgc:111967	ADP ribosylation factor like GTPase 6 interacting protein 4	ENSOARG00000007010	17:52146990-52149256:-1	protein binding (GO:0005515) | poly(A) RNA binding (GO:0044822)	unknown	unknown	Cluster0001
ARL6IP6	2310057C01Rik | 2610529A11Rik | AIP-6 | AIP6 | AR6P6 | Aip-6 | PFAAP1 | pfaap1 | zgc:162953	ADP ribosylation factor like GTPase 6 interacting protein 6	ENSOARG00000008053	2:155679300-155714308:-1	protein binding (GO:0005515)	unknown	unknown	Cluster0001
ARL8A	1110033P22Rik | ARL10B | Arl10b | GIE2 | PTPN7 | RGD1565940 | fe25e11 | gie2 | si:ch1073-204j4.2 | wu:fe25e11	ADP-ribosylation factor-like 8A	novel transcript reconstruction	undetermined	unknown	unknown	unknown	Cluster0001
ARMC1	2310016N05Rik | 2900046P06Rik | 3110009G21Rik | AA409258 | AW048872 | Arcp | C330014L16Rik | RGD1560393 | arcp | zgc:103489	armadillo repeat containing 1	ENSOARG00000017043	9:42832172-42848639:-1	protein binding (GO:0005515) | metal ion binding (GO:0046872) | binding (GO:0005488)	metal ion transport (GO:0030001)	mitochondrion (GO:0005739)	Cluster0001
ARMC10	2810037C14Rik | 2810037c14rik | LRRC17 | PNAS-112 | PNAS112 | PSEC0198 | RGD1305915 | SVH | Svh | si:ch211-68a17.1 | svh	armadillo repeat containing 10	ENSOARG00000018909	4:44389126-44425588:+1	protein binding (GO:0005515) | binding (GO:0005488)	unknown	mitochondrion (GO:0005739)	Cluster0001
ARMC2	2610018I05Rik | RGD1562413 | bA787I22.1 | si:dkey-222o17.2	armadillo repeat containing 2	ENSOARG00000010709	8:28288684-28408704:-1	protein binding (GO:0005515) | binding (GO:0005488)	unknown	unknown	Cluster0001
ARMC5	AIMAH2 | AW049683 | BC032200 | wu:fj13a12	armadillo repeat containing 5	ENSOARG00000009484	24:27490512-27497969:+1	protein binding (GO:0005515) | binding (GO:0005488)	unknown	unknown	Cluster0001
ARMC7	A630084C13 | BC023126 | RGD1310043 | RT33 | zgc:153947	armadillo repeat containing 7	ENSOARG00000011268	11:55323009-55337180:-1	protein binding (GO:0005515) | binding (GO:0005488)	unknown	cytoplasm (GO:0005737)	Cluster0001
ARMC9	3830422A13Rik | 4831423D23Rik | 4930438O05Rik | 5730415N24Rik | ARM | B3GNT7 | KU-MEL-1 | NS21 | RGD1305615	armadillo repeat containing 9	ENSOARG00000020693	2:232040718-232226295:+1	protein binding (GO:0005515) | binding (GO:0005488)	unknown	unknown	Cluster0001
ARMCX1	3010033I09Rik | ALEX1 | GASP7	armadillo repeat containing, X-linked 1	ENSOARG00000010077	X:125749767-125751128:+1	protein binding (GO:0005515) | binding (GO:0005488)	unknown	unknown	Cluster0001
ARNT2	ARNT | Arnt | Hif-2b | Hif2b | WEDAS | arnt2X | arnt2a | bHLHe1 | chunp6921 | mKIAA0307 | zfARNT2 | zfARNT2a | zfARNT2b | zfARNT2c	aryl hydrocarbon receptor nuclear translocator 2	ENSOARG00000015391	18:25331556-25480510:+1	transcriptional activator activity, RNA polymerase II core promoter proximal region sequence-specific binding (GO:0001077) | protein binding (GO:0005515) | RNA polymerase II core promoter proximal region sequence-specific DNA binding (GO:0000978) | aryl hydrocarbon receptor binding (GO:0017162) | DNA binding (GO:0003677) | protein heterodimerization activity (GO:0046982) | protein dimerization ac…	regulation of transcription, DNA-templated (GO:0006355) | brain development (GO:0007420) | positive regulation of transcription from RNA polymerase II promoter (GO:0045944) | response to hypoxia (GO:0001666) | signal transduction (GO:0007165) | central nervous system development (GO:0007417) | positive regulation of transcription, DNA-templated (GO:0045893) | transcription, DNA-templated (GO:0006…	nucleus (GO:0005634) | transcription factor complex (GO:0005667) | cytoplasm (GO:0005737)	Cluster0001
ARNTL2	4632430A05Rik | Arnt4 | BMAL2 | Bmal2 | CLIF | MOP9 | PASD9 | bHLHe6 | bhlhe6 | bmal2 | clif | mop9 | pasd9 | wu:fj90c09	aryl hydrocarbon receptor nuclear translocator like 2	ENSOARG00000019779	3:187229979-187326072:-1	protein binding (GO:0005515) | transcription factor activity, RNA polymerase II core promoter proximal region sequence-specific binding (GO:0000982) | E-box binding (GO:0070888) | DNA binding (GO:0003677) | transcription factor activity, sequence-specific DNA binding (GO:0003700) | protein dimerization activity (GO:0046983) | signal transducer activity (GO:0004871)	circadian rhythm (GO:0007623) | regulation of transcription, DNA-templated (GO:0006355) | positive regulation of transcription from RNA polymerase II promoter (GO:0045944) | signal transduction (GO:0007165) | positive regulation of circadian rhythm (GO:0042753) | positive regulation of transcription, DNA-templated (GO:0045893) | transcription, DNA-templated (GO:0006351) | regulation of transcript…	nucleus (GO:0005634) | transcription factor complex (GO:0005667) | nucleolus (GO:0005730) | cytoplasm (GO:0005737)	Cluster0001
ARPC3	1110006A04Rik | ARC21 | T13D8.30 | T13D8_30 | actin-related protein C3 | arc21 | p21-ARC | p21-Ar | p21-Arc | p21-arc | p21Arc | zgc:86828	actin related protein 2/3 complex subunit 3	ENSOARG00000016761	17:53911301-53919327:-1	protein binding (GO:0005515) | structural constituent of cytoskeleton (GO:0005200) | actin filament binding (GO:0051015)	Arp2/3 complex-mediated actin nucleation (GO:0034314) | regulation of actin filament polymerization (GO:0030833)	cytoskeleton (GO:0005856) | focal adhesion (GO:0005925) | lamellipodium (GO:0030027) | membrane (GO:0016020) | Arp2/3 protein complex (GO:0005885) | extracellular exosome (GO:0070062)	Cluster0001
ARPC5	5830443F10Rik | APOBEC4 | ARC16 | ARPC5 | ArpC5 | CG9881 | Dmel\CG9881 | P16-ARC | arc16 | dJ127C7.3 | p16 | p16-ARC | p16-Arc | p16-arc	actin related protein 2/3 complex subunit 5	ENSOARG00000002017	12:62774782-62783441:-1	protein binding (GO:0005515) | structural constituent of cytoskeleton (GO:0005200) | actin filament binding (GO:0051015)	Arp2/3 complex-mediated actin nucleation (GO:0034314) | cell migration (GO:0016477) | regulation of actin filament polymerization (GO:0030833)	cytoskeleton (GO:0005856) | focal adhesion (GO:0005925) | actin cytoskeleton (GO:0015629) | Arp2/3 protein complex (GO:0005885) | extracellular exosome (GO:0070062)	Cluster0001
ARRB2	AI326910 | ARB2 | ARR2 | ARRB1 | AW122872 | BARR2 | BARRES | arb2 | arr2 | arrestin | barr2 | betaarr2	arrestin beta 2	ENSOARG00000007797	11:26256428-26264366:-1	protein complex scaffold (GO:0032947) | protein binding (GO:0005515) | ubiquitin protein ligase binding (GO:0031625) | angiotensin receptor binding (GO:0031701) | receptor binding (GO:0005102) | G-protein coupled receptor binding (GO:0001664) | protein kinase B binding (GO:0043422) | enzyme binding (GO:0019899)	receptor internalization (GO:0031623) | adult walking behavior (GO:0007628) | cell chemotaxis (GO:0060326) | G-protein coupled receptor internalization (GO:0002031) | negative regulation of tumor necrosis factor production (GO:0032720) | positive regulation of ERK1 and ERK2 cascade (GO:0070374) | positive regulation of protein ubiquitination (GO:0031398) | regulation of G-protein coupled receptor…	endocytic vesicle (GO:0030139) | intracellular (GO:0005622) | nucleus (GO:0005634) | cytoplasmic vesicle (GO:0031410) | cytoplasm (GO:0005737) | plasma membrane (GO:0005886)	Cluster0001
ARRDC5	1700013E09Rik	arrestin domain containing 5	ENSOARG00000008617	5:16847130-16860792:+1	unknown	signal transduction (GO:0007165)	unknown	Cluster0001
ARSA	AS-A | ASA | AW212749 | As-2 | As2 | DDBDRAFT_0192065 | DDBDRAFT_0215362 | DDB_0192065 | DDB_0215362 | MLD | TISP73 | zgc:101575	arylsulfatase A	ENSOARG00000019992	3:224147511-224150692:-1	sulfuric ester hydrolase activity (GO:0008484) | catalytic activity (GO:0003824)	metabolic process (GO:0008152) | binding of sperm to zona pellucida (GO:0007339)	integral component of membrane (GO:0016021) | plasma membrane (GO:0005886)	Cluster0001
ARSD	ASD	arylsulfatase D	ENSOARG00000008361	X:1295130-1315478:-1	sulfuric ester hydrolase activity (GO:0008484) | catalytic activity (GO:0003824)	metabolic process (GO:0008152)	extracellular exosome (GO:0070062)	Cluster0001
ARSG	6330406P08Rik | AI846872 | RGD1306571 | si:dkey-220f10.7	arylsulfatase G	ENSOARG00000015185	11:60677902-60777644:-1	arylsulfatase activity (GO:0004065) | sulfuric ester hydrolase activity (GO:0008484) | catalytic activity (GO:0003824)	metabolic process (GO:0008152) | sulfur compound metabolic process (GO:0006790)	extracellular space (GO:0005615) | endoplasmic reticulum (GO:0005783) | lysosome (GO:0005764)	Cluster0001
ARSH	AGR_C_2746 | ARSD | ARSF | BB253_0584 | BPP5_2557 | si:ch211-141h12.3 | sulfatase	arylsulfatase family member H	ENSOARG00000008660	X:1347503-1362876:+1	sulfuric ester hydrolase activity (GO:0008484) | catalytic activity (GO:0003824)	metabolic process (GO:0008152)	unknown	Cluster0001
ARSJ	9330196J05Rik | ARSB | D830047F08 | RESIL | RGD1307640	arylsulfatase family member J	ENSOARG00000018284	6:11682791-11756351:+1	sulfuric ester hydrolase activity (GO:0008484) | catalytic activity (GO:0003824)	metabolic process (GO:0008152)	unknown	Cluster0001
ARV1	1110067L22Rik | AI461928 | AW121084 | RGD1310264 | T25K16.2 | T25K16_2 | zgc:171813	ARV1 homolog, fatty acid homeostasis modulator	ENSOARG00000003202	25:3740523-3758664:+1	unknown	regulation of cholesterol metabolic process (GO:0090181) | bile acid metabolic process (GO:0008206) | cholesterol transport (GO:0030301)	unknown	Cluster0001
ASAH1	2310081N20Rik | AC | ACDase | ASAH | Asah | PHP | PHP32 | SMAPME	N-acylsphingosine amidohydrolase (acid ceramidase) 1	ENSOARG00000008704	26:17914952-17945632:+1	ceramidase activity (GO:0017040)	lipid metabolic process (GO:0006629)	extracellular space (GO:0005615) | lysosome (GO:0005764) | extracellular exosome (GO:0070062)	Cluster0001
ASAP1	AMAP1 | AV239055 | CENTB4 | DDEF1 | DEF-1 | Ddef1 | PAG2 | PAP | ZG14P | ddef1 | mKIAA1249 | s19	ArfGAP with SH3 domain, ankyrin repeat and PH domain 1	ENSOARG00000007686	9:23466191-23575569:+1	protein binding (GO:0005515) | GTPase activator activity (GO:0005096) | phosphatidylinositol-3,4,5-trisphosphate binding (GO:0005547) | phosphatidylinositol-4,5-bisphosphate binding (GO:0005546)	cilium morphogenesis (GO:0060271) | positive regulation of GTPase activity (GO:0043547) | negative regulation of dendritic spine development (GO:0061000)	dendritic spine (GO:0043197)	Cluster0001
ASAP2	6530401G17Rik | AMAP2 | ASAP1 | CENTB3 | DDEF2 | Ddef2 | Gm1523 | Gm592 | PAG3 | PAP | Pap-alpha | SHAG1 | ddef2	ArfGAP with SH3 domain, ankyrin repeat and PH domain 2	ENSOARG00000014894	3:18486102-18660997:+1	protein binding (GO:0005515) | GTPase activator activity (GO:0005096) | metal ion binding (GO:0046872)	positive regulation of GTPase activity (GO:0043547)	unknown	Cluster0001
ASB6	2510004M11Rik | AA409356 | zgc:110231	ankyrin repeat and SOCS box containing 6	ENSOARG00000008733	3:6835725-6840583:+1	protein binding (GO:0005515)	protein ubiquitination (GO:0016567) | intracellular signal transduction (GO:0035556)	intracellular (GO:0005622)	Cluster0001
ASH2L	ASH2 | ASH2L1 | ASH2L2 | Bre2 | ash2-like | fb34c06 | fe38b04 | fi20h02 | wu:fb34c06 | wu:fe38b04 | wu:fi20h02 | zgc:171444	ASH2 like histone lysine methyltransferase complex subunit	ENSOARG00000001208	26:31929134-31956961:+1	protein binding (GO:0005515) | euchromatin binding (GO:1990188) | histone methyltransferase activity (H3-K4 specific) (GO:0042800) | transcription regulatory region DNA binding (GO:0044212) | beta-catenin binding (GO:0008013)	response to estrogen (GO:0043627) | positive regulation of transcription from RNA polymerase II promoter (GO:0045944) | positive regulation of cell proliferation (GO:0008284) | histone H3-K4 methylation (GO:0051568) | cellular response to DNA damage stimulus (GO:0006974)	MLL3/4 complex (GO:0044666) | Set1C/COMPASS complex (GO:0048188) | MLL1 complex (GO:0071339) | nucleus (GO:0005634) | histone methyltransferase complex (GO:0035097) | nuclear euchromatin (GO:0005719)	Cluster0001
ASIC4	ACCN4 | Accn4 | BNAC4 | Spasic | accn4	acid sensing ion channel subunit family member 4	ENSOARG00000020207	2:220419068-220440898:+1	sodium channel activity (GO:0005272)	transport (GO:0006810) | sodium ion transmembrane transport (GO:0035725) | ion transport (GO:0006811) | sodium ion transport (GO:0006814)	integral component of membrane (GO:0016021) | membrane (GO:0016020)	Cluster0001
ASNS	AS | ASNS2 | ASNSD | BA4802 | CG33486 | DDBDRAFT_0186796 | DDBDRAFT_0230140 | DDB_0186796 | DDB_0230140 | Dmel\CG33486 | ECK0921 | JW0913 | SMU.1311 | SPy0651 | TS11 | asparagine-synthetase | lcs | tss | zgc:56605 | zgc:76901	asparagine synthetase (glutamine-hydrolyzing)	ENSOARG00000004686	4:14991159-15007966:-1	asparagine synthase (glutamine-hydrolyzing) activity (GO:0004066) | protein binding (GO:0005515)	metabolic process (GO:0008152) | negative regulation of apoptotic process (GO:0043066) | positive regulation of mitotic cell cycle (GO:0045931) | cellular response to glucose starvation (GO:0042149) | asparagine biosynthetic process (GO:0006529)	unknown	Cluster0001
ASRGL1	2410004D18Rik | ALP | ALP1 | AU040643 | AW060375 | CRASH | Gliap | Hiob2 | zgc:103568	asparaginase like 1	ENSOARG00000014809	21:40135478-40156395:+1	beta-aspartyl-peptidase activity (GO:0008798) | hydrolase activity (GO:0016787) | asparaginase activity (GO:0004067)	metabolic process (GO:0008152) | asparagine catabolic process via L-aspartate (GO:0033345)	nucleus (GO:0005634)	Cluster0001
ASXL1	BOPS | KIF3B | MDS | RGD1561878 | mKIAA0978 | si:dkey-202m22.4	additional sex combs like 1, transcriptional regulator	ENSOARG00000003666	13:61169793-61178972:+1	retinoic acid receptor binding (GO:0042974) | transcription coactivator activity (GO:0003713) | protein binding (GO:0005515) | transcription corepressor activity (GO:0003714) | DNA binding (GO:0003677) | peroxisome proliferator activated receptor binding (GO:0042975)	positive regulation of retinoic acid receptor signaling pathway (GO:0048386) | heart morphogenesis (GO:0003007) | monoubiquitinated histone H2A deubiquitination (GO:0035522) | positive regulation of transcription from RNA polymerase II promoter (GO:0045944) | negative regulation of transcription from RNA polymerase II promoter (GO:0000122) | negative regulation of retinoic acid receptor signaling…	PR-DUB complex (GO:0035517) | nucleus (GO:0005634) | nuclear chromatin (GO:0000790) | extracellular exosome (GO:0070062)	Cluster0001
ATAD2	2610509G12Rik | ANCCA | CT137 | PRO2000 | wu:fa12f10 | wu:fi16e04	ATPase family, AAA domain containing 2	ENSOARG00000010247	9:29306242-29371627:+1	ATP binding (GO:0005524) | protein binding (GO:0005515) | ATPase activity (GO:0016887) | nucleotide binding (GO:0000166)	positive regulation of transcription, DNA-templated (GO:0045893)	nucleoplasm (GO:0005654) | extracellular exosome (GO:0070062)	Cluster0001
ATAT1	0610011P08Rik | 2610008K08Rik | 2610110G12Rik | 3110080J08Rik | Alpha-TAT | C23H6orf134 | C4H6orf134 | C6orf134 | C7H6ORF134 | MEC17 | Mec17 | Nbla00487 | RGD1303066 | TAT | alpha-TAT | alpha-TAT1 | c6orf134 | mec17 | nbla00487 | wu:fj19c03 | zgc:65893 | zgc:77443	alpha tubulin acetyltransferase 1	ENSOARG00000012395	20:27419172-27432217:-1	transferase activity (GO:0016740) | tubulin N-acetyltransferase activity (GO:0019799) | coenzyme binding (GO:0050662) | transferase activity, transferring acyl groups (GO:0016746)	dentate gyrus development (GO:0021542) | regulation of microtubule cytoskeleton organization (GO:0070507) | positive regulation of NLRP3 inflammasome complex assembly (GO:1900227) | spermatogenesis (GO:0007283) | regulation of fat cell differentiation (GO:0045598) | neuron development (GO:0048666) | alpha-tubulin acetylation (GO:0071929)	cell projection (GO:0042995) | spindle (GO:0005819) | Golgi apparatus (GO:0005794) | cytoskeleton (GO:0005856) | cell junction (GO:0030054) | mitotic spindle (GO:0072686) | membrane (GO:0016020) | coated pit (GO:0005905) | axon (GO:0030424) | focal adhesion (GO:0005925) | cytoplasm (GO:0005737) | microtubule bundle (GO:0097427)	Cluster0001
ATF6B	AA617266 | ATF6beta | CREB-RP | CREBL1 | Creb-rp | Crebl1 | G13 | crebl1 | zgc:153914	activating transcription factor 6 beta	ENSOARG00000000927	20:26383287-26395801:+1	sequence-specific DNA binding (GO:0043565) | protein binding (GO:0005515) | cAMP response element binding (GO:0035497) | transcription factor activity, sequence-specific DNA binding (GO:0003700) | transcription regulatory region DNA binding (GO:0044212)	regulation of transcription, DNA-templated (GO:0006355) | positive regulation of transcription from RNA polymerase II promoter in response to endoplasmic reticulum stress (GO:1990440) | regulation of transcription from RNA polymerase II promoter (GO:0006357) | endoplasmic reticulum unfolded protein response (GO:0030968)	intracellular (GO:0005622) | protein-DNA complex (GO:0032993) | nucleus (GO:0005634) | endoplasmic reticulum membrane (GO:0005789) | endomembrane system (GO:0012505)	Cluster0001
ATG13	1110053A20Rik | APG13 | ATG13 | BcDNA:HL01508 | CG7331 | D2Ertd391e | Dmel\CG7331 | GB15867 | Harbi1 | Harbi1l | KIAA0652 | PARATARG8 | RGD1310685 | apg13 | atg13 | harbi1 | kiaa0652 | mug78 | zgc:63526	autophagy related 13	ENSOARG00000003799	15:74812952-74857308:+1	protein binding (GO:0005515) | protein kinase binding (GO:0019901)	autophagosome assembly (GO:0000045) | autophagy (GO:0006914) | positive regulation of protein targeting to mitochondrion (GO:1903955) | mitophagy in response to mitochondrial depolarization (GO:0098779)	ATG1/ULK1 kinase complex (GO:1990316) | cytosol (GO:0005829) | mitochondrion (GO:0005739) | pre-autophagosomal structure (GO:0000407)	Cluster0001
ATG16L1	1500009K01Rik | APG16L | ATG16A | ATG16L | Apg16l | Atg16l | IBD10 | WDR30 | Wdr30 | atg16 | atg16l | fb57e05 | wu:fb57e05 | zgc:110147	autophagy related 16 like 1	ENSOARG00000019320	1:7455336-7499352:-1	identical protein binding (GO:0042802) | protein binding (GO:0005515)	negative stranded viral RNA replication (GO:0039689)	autophagosome (GO:0005776) | axoneme (GO:0005930) | autophagosome membrane (GO:0000421)	Cluster0001
ATG2A	1810013C15Rik | A830054M12 | BC023754 | mKIAA0404	autophagy related 2A	ENSOARG00000010760	21:42433259-42455169:-1	protein binding (GO:0005515)	autophagy (GO:0006914)	unknown	Cluster0001
ATG4B	2510009N07Rik | APG4 | APG4B | AUT2 | AUTL1 | AW048066 | Apg4b | Atg4 | Atg4bl | Aut2b2 | Autl1 | CG6194 | DmAtg4-like | Dmel\CG6194 | apg4b	autophagy related 4B cysteine peptidase	ENSOARG00000017628	1:198804-230341:-1	protein binding (GO:0005515) | endopeptidase activity (GO:0004175) | cysteine-type peptidase activity (GO:0008234) | hydrolase activity (GO:0016787) | peptidase activity (GO:0008233)	autophagosome assembly (GO:0000045) | autophagy (GO:0006914) | transport (GO:0006810) | protein transport (GO:0015031) | proteolysis (GO:0006508)	cytoplasm (GO:0005737)	Cluster0001
ATG4C	APG4-C | APG4C | AUTL1 | AUTL3 | Apg4-C | Apg4c | Atg4cl | Autl1 | apg4c | atg4cl | wu:fc56g07 | zgc:86888	autophagy related 4C cysteine peptidase	ENSOARG00000009546	1:37785112-37853315:+1	cysteine-type endopeptidase activity (GO:0004197) | cysteine-type peptidase activity (GO:0008234) | hydrolase activity (GO:0016787) | peptidase activity (GO:0008233)	autophagosome assembly (GO:0000045) | autophagy (GO:0006914) | transport (GO:0006810) | protein transport (GO:0015031) | proteolysis (GO:0006508)	cytoplasm (GO:0005737) | extracellular region (GO:0005576)	Cluster0001
ATG7	1810013K23Rik | APG11 | APG7 | APG7-LIKE | APG7L | ATG7 | Agp7 | Apg7l | Atg7l | CG5489 | CVT2 | DDBDRAFT_0202906 | DDBDRAFT_0214819 | DDB_0202906 | DDB_0214819 | Dmel\CG5489 | GSA7 | Gm21553 | apg7-like | apg7l | atg-7 | atg7 | gsa7 | im:7158252 | wu:fb76g05	autophagy related 7	ENSOARG00000012790	19:55207378-55337516:+1	protein binding (GO:0005515) | small protein activating enzyme activity (GO:0008641) | protein homodimerization activity (GO:0042803) | transcription factor binding (GO:0008134)	positive regulation of protein modification process (GO:0031401) | positive regulation of apoptotic process (GO:0043065) | autophagy (GO:0006914) | defense response to virus (GO:0051607) | regulation of mitophagy (GO:1903146) | cellular response to starvation (GO:0009267) | suppression by virus of host autophagy (GO:0039521) | positive regulation of autophagy (GO:0010508) | positive regulation of…	cytoplasm (GO:0005737)	Cluster0001
ATG9B	APG9L2 | ATG9A | Apg912 | Apg9l2 | Apgdc2 | Gm574 | NOS3AS | Nos3as | RGD1560887 | SONE | apg9l2 | eONE | nos3as | sONE | sone | zgc:158872	autophagy related 9B	ENSOARG00000002327	4:112988244-112999581:-1	unknown	autophagosome assembly (GO:0000045)	autophagosome (GO:0005776) | cytoplasm (GO:0005737)	Cluster0001
ATHL1	5730511L01Rik | BC023151 | DDBDRAFT_0218885 | DDBDRAFT_0266682 | DDB_0218885 | DDB_0266682 | RGD1306015 | zgc:154078	ATH1, acid trehalase-like 1 (yeast)	ENSOARG00000008384	21:49795958-49801217:-1	catalytic activity (GO:0003824)	carbohydrate metabolic process (GO:0005975)	unknown	Cluster0001
ATIC	2610509C24Rik | AA536954 | AICAR | AICARFT | AW212393 | HEL-S-70p | IMPCHASE | PURH | Purh | cb72 | id:ibd1333 | purH | wu:fb50b10 | wu:fb58a11 | wu:fi76g09 | wu:fy77g01	5-aminoimidazole-4-carboxamide ribonucleotide formyltransferase/IMP cyclohydrolase	ENSOARG00000019309	2:216272615-216298889:+1	protein homodimerization activity (GO:0042803) | IMP cyclohydrolase activity (GO:0003937) | phosphoribosylaminoimidazolecarboxamide formyltransferase activity (GO:0004643) | catalytic activity (GO:0003824)	purine nucleotide biosynthetic process (GO:0006164)	membrane (GO:0016020) | mitochondrion (GO:0005739) | extracellular exosome (GO:0070062)	Cluster0001
ATL3	4633402C03Rik | 5730596K20Rik | AI465397 | AW228836 | Atlastin-3 | HSN1F | RGD1309871 | RING-H2 ZINC FINGER PROTEIN ATL3 | T9N14.21 | atlastin-3 | im:6911985 | zgc:103512	atlastin GTPase 3	ENSOARG00000002871	21:41309227-41347534:-1	identical protein binding (GO:0042802) | GTPase activity (GO:0003924) | nucleotide binding (GO:0000166) | GTP binding (GO:0005525)	metabolic process (GO:0008152) | Golgi organization (GO:0007030) | endoplasmic reticulum organization (GO:0007029) | protein homooligomerization (GO:0051260)	integral component of membrane (GO:0016021) | membrane (GO:0016020) | endoplasmic reticulum (GO:0005783)	Cluster0001
ATN1	Atr1 | Atrophin-1 | B37 | D12S755E | DRPLA | Drpla | HRS | NOD | RERE | atrophin-1 | b37 | drpla | fb30f09 | hrs | nod | si:ch211-57k11.4 | wu:fb30f09	atrophin 1	ENSOARG00000005156	3:207473737-207480187:-1	protein binding (GO:0005515) | transcription corepressor activity (GO:0003714) | protein domain specific binding (GO:0019904)	negative regulation of transcription from RNA polymerase II promoter (GO:0000122) | neuron apoptotic process (GO:0051402)	nuclear matrix (GO:0016363) | nucleus (GO:0005634) | nucleoplasm (GO:0005654)	Cluster0001
ATP10A	ATP10C | ATPVA | ATPVC | Atp10c | pfatp	ATPase phospholipid transporting 10A (putative)	ENSOARG00000009194	18:1810732-1994082:-1	ATP binding (GO:0005524) | protein binding (GO:0005515) | phospholipid-translocating ATPase activity (GO:0004012) | metal ion binding (GO:0046872) | hydrolase activity (GO:0016787) | magnesium ion binding (GO:0000287) | nucleotide binding (GO:0000166)	metabolic process (GO:0008152) | phospholipid transport (GO:0015914) | phospholipid translocation (GO:0045332)	integral component of membrane (GO:0016021) | endoplasmic reticulum (GO:0005783) | membrane (GO:0016020)	Cluster0001
ATP11C	A330005H02Rik | AI315324 | ATP8B1 | ATPIG | ATPIQ | Atp11c-ps1 | Ig | RGD1564481 | atp11a | fb79h04 | si:bz1l9.1 | wu:fb79h04	ATPase phospholipid transporting 11C	ENSOARG00000010246	X:90446897-90548668:+1	ATP binding (GO:0005524) | protein binding (GO:0005515) | phospholipid-translocating ATPase activity (GO:0004012) | metal ion binding (GO:0046872) | hydrolase activity (GO:0016787) | magnesium ion binding (GO:0000287) | nucleotide binding (GO:0000166)	pre-B cell differentiation (GO:0002329) | metabolic process (GO:0008152) | positive regulation of B cell differentiation (GO:0045579) | phospholipid transport (GO:0015914) | phospholipid translocation (GO:0045332)	lysosomal membrane (GO:0005765) | integral component of membrane (GO:0016021) | plasma membrane (GO:0005886) | endoplasmic reticulum (GO:0005783) | membrane (GO:0016020)	Cluster0001
ATP13A1	ATP13A | Atp13a | CGI-152 | Cgi152 | atp13a | catp | hm:zehn0386 | wu:fi75c10 | zgc:63781	ATPase 13A1	ENSOARG00000007097	5:3433378-3449058:+1	ATP binding (GO:0005524) | metal ion binding (GO:0046872) | hydrolase activity (GO:0016787) | ATPase activity (GO:0016887) | nucleotide binding (GO:0000166)	metabolic process (GO:0008152) | cation transport (GO:0006812)	integral component of membrane (GO:0016021) | membrane (GO:0016020)	Cluster0001
ATP1A4	ATP1A1 | ATP1AL2	ATPase Na+/K+ transporting subunit alpha 4	ENSOARG00000008386	1:109508252-109541160:+1	ATP binding (GO:0005524) | sodium:potassium-exchanging ATPase activity (GO:0005391) | metal ion binding (GO:0046872) | hydrolase activity (GO:0016787) | nucleotide binding (GO:0000166)	sperm motility (GO:0030317) | sodium ion transmembrane transport (GO:0035725) | regulation of membrane potential (GO:0042391) | potassium ion transport (GO:0006813) | fertilization (GO:0009566) | metabolic process (GO:0008152) | regulation of cellular pH (GO:0030641) | sodium ion transport (GO:0006814) | spermatogenesis (GO:0007283)	integral component of membrane (GO:0016021) | membrane (GO:0016020)	Cluster0001
ATP2C2	1810010G06Rik | SPCA2 | Spca2 | mKIAA0703	ATPase secretory pathway Ca2+ transporting 2	ENSOARG00000010703	14:10104811-10163451:+1	ATP binding (GO:0005524) | protein binding (GO:0005515) | metal ion binding (GO:0046872) | hydrolase activity (GO:0016787) | calcium-transporting ATPase activity (GO:0005388) | nucleotide binding (GO:0000166)	transport (GO:0006810) | ion transport (GO:0006811) | mammary gland epithelium development (GO:0061180) | calcium ion transport (GO:0006816) | metabolic process (GO:0008152) | positive regulation of calcium ion import (GO:0090280) | calcium ion transmembrane transport (GO:0070588) | protein targeting to plasma membrane (GO:0072661)	integral component of membrane (GO:0016021) | cytoplasmic vesicle (GO:0031410) | perinuclear region of cytoplasm (GO:0048471) | membrane (GO:0016020) | cytoplasmic side of plasma membrane (GO:0009898)	Cluster0001
ATP6AP2	(P)RR | 5730403E06Rik | APT6M8-9 | ATP6IP2 | ATP6M8-9 | Atp6ip2 | ELDF10 | HT028 | M8-9 | MRXE | MRXSH | MSTP009 | PRR | RENR | XMRE | XPDS | wu:fj36c03 | wu:fq15e04 | zgc:73194	ATPase H+ transporting accessory protein 2	ENSOARG00000001326	X:37757140-37789188:+1	receptor activity (GO:0004872)	positive regulation of Wnt signaling pathway (GO:0030177)	integral component of membrane (GO:0016021)	Cluster0001
ATP6V0A1	A1 | AA959968 | ATP6N1 | ATP6N1A | ATP6a1 | Atp6n1 | Atp6n1a | Atpv0a1 | Stv1 | VPP1 | Vph1 | Vpp-1 | Vpp1 | a1	ATPase H+ transporting V0 subunit a1	ENSOARG00000001896	11:42039565-42096102:+1	protein binding (GO:0005515) | ATPase binding (GO:0051117) | hydrogen ion transmembrane transporter activity (GO:0015078)	toxin transport (GO:1901998) | transport (GO:0006810) | regulation of macroautophagy (GO:0016241) | ion transport (GO:0006811) | proton transport (GO:0015992) | ATP hydrolysis coupled proton transport (GO:0015991)	integral component of membrane (GO:0016021) | Golgi apparatus (GO:0005794) | plasma membrane (GO:0005886) | membrane (GO:0016020) | vacuolar proton-transporting V-type ATPase, V0 domain (GO:0000220) | extracellular exosome (GO:0070062) | intracellular membrane-bounded organelle (GO:0043231) | cytoplasm (GO:0005737) | proton-transporting V-type ATPase, V0 domain (GO:0033179) | nucleoplasm (GO:0005…	Cluster0001
ATP6V0D1	AI267038 | ATP6D | ATP6DV | Ac39 | Atp6d | P39 | VATX | VMA6 | VPATPD | Vma6 | atp6d | fb73h07 | wu:fb73h07 | zgc:63769	ATPase H+ transporting V0 subunit d1	ENSOARG00000002996	14:34390423-34427751:-1	protein binding (GO:0005515) | hydrogen ion transmembrane transporter activity (GO:0015078) | hydrogen-exporting ATPase activity, phosphorylative mechanism (GO:0008553)	ATP hydrolysis coupled proton transport (GO:0015991)	centrosome (GO:0005813) | lysosomal membrane (GO:0005765) | early endosome (GO:0005769) | vacuolar proton-transporting V-type ATPase complex (GO:0016471) | membrane (GO:0016020) | proton-transporting V-type ATPase, V0 domain (GO:0033179) | extracellular exosome (GO:0070062)	Cluster0001
ATP6V0E1 (assigned to ENSOARG00000004031)	.	ATPase H+ transporting V0 subunit e1	ENSOARG00000004031	16:4774643-4794334:+1	hydrogen ion transmembrane transporter activity (GO:0015078)	ATP hydrolysis coupled proton transport (GO:0015991)	proton-transporting V-type ATPase, V0 domain (GO:0033179)	Cluster0001
ATP6V1A	AI647066 | ATP6A1 | ATP6V1A1 | Atp6a1 | Atp6a2 | Atp6v1a1 | HO68 | VA68 | VPP2 | Vma1 | atp6a1 | atp6v1a1 | ho68 | v1a | va68 | vma1 | vpp2	ATPase H+ transporting V1 subunit A	ENSOARG00000019488	1:176799291-176860593:+1	ATP binding (GO:0005524) | hydrolase activity, acting on acid anhydrides, catalyzing transmembrane movement of substances (GO:0016820) | proton-transporting ATPase activity, rotational mechanism (GO:0046961)	transport (GO:0006810) | ion transport (GO:0006811) | proton transport (GO:0015992) | ATP hydrolysis coupled proton transport (GO:0015991) | ATP metabolic process (GO:0046034)	lysosomal membrane (GO:0005765) | plasma membrane (GO:0005886) | extracellular exosome (GO:0070062) | microvillus (GO:0005902) | myelin sheath (GO:0043209) | proton-transporting V-type ATPase, V1 domain (GO:0033180) | proton-transporting two-sector ATPase complex, catalytic domain (GO:0033178) | cytosol (GO:0005829) | apical plasma membrane (GO:0016324) | mitochondrion (GO:0005739)	Cluster0001
ATP6V1E1	2410029D23Rik | ATP6E | ATP6E2 | ATP6V1E | Atp6e | Atp6e2 | Atp6v1e | D6Ertd385e | E2 | P31 | Vma4 | atp6e | atp6v1e | vma4	ATPase H+ transporting V1 subunit E1	ENSOARG00000013489	3:213054889-213068085:-1	protein binding (GO:0005515) | proton-transporting ATPase activity, rotational mechanism (GO:0046961) | ATPase binding (GO:0051117) | hydrogen-exporting ATPase activity, phosphorylative mechanism (GO:0008553)	ATP hydrolysis coupled proton transport (GO:0015991)	lysosomal membrane (GO:0005765) | extracellular exosome (GO:0070062) | microvillus (GO:0005902) | endosome (GO:0005768) | proton-transporting two-sector ATPase complex, catalytic domain (GO:0033178) | cytosol (GO:0005829) | cytoplasm (GO:0005737) | apical plasma membrane (GO:0016324) | mitochondrion (GO:0005739)	Cluster0001
ATP6V1G1	1810024D14Rik | AA960677 | ATP6G | ATP6G1 | ATP6GL | ATP6J | Atp6g1 | VAG1 | VATG1 | Vma10 | wu:fa12a02 | wu:fq38h02 | zgc:73282	ATPase H+ transporting V1 subunit G1	ENSOARG00000005993	2:9128650-9136979:-1	protein binding (GO:0005515) | ATPase activity (GO:0016887) | hydrolase activity, acting on acid anhydrides, catalyzing transmembrane movement of substances (GO:0016820) | ATPase binding (GO:0051117) | hydrogen-exporting ATPase activity, phosphorylative mechanism (GO:0008553)	proton transport (GO:0015992)	intracellular (GO:0005622) | lysosomal membrane (GO:0005765) | cytosol (GO:0005829) | vacuolar proton-transporting V-type ATPase complex (GO:0016471) | plasma membrane (GO:0005886) | extracellular exosome (GO:0070062)	Cluster0001
ATP6V1H	0710001F19Rik | AU022349 | CGI-11 | MSTP042 | NBP1 | SFD | SFDalpha | SFDbeta | V-ATPASE | VMA13 | chunp6890	ATPase H+ transporting V1 subunit H	ENSOARG00000013787	9:34692808-34737156:-1	protein binding (GO:0005515) | binding (GO:0005488) | hydrolase activity, acting on acid anhydrides, catalyzing transmembrane movement of substances (GO:0016820) | proton-transporting ATPase activity, rotational mechanism (GO:0046961)	endocytosis (GO:0006897) | ATP hydrolysis coupled proton transport (GO:0015991)	lysosomal membrane (GO:0005765) | extracellular exosome (GO:0070062) | vacuolar proton-transporting V-type ATPase, V1 domain (GO:0000221)	Cluster0001
ATP7B	Atp7a | Hts | PINA | PWD | WC1 | WD | WND | Wd | tx	copper-transporting ATPase 2	ENSOARG00000009056	10:21656704-21730091:-1	protein binding (GO:0005515) | hydrolase activity (GO:0016787) | copper ion binding (GO:0005507) | nucleotide binding (GO:0000166) | cation-transporting ATPase activity (GO:0019829) | ATP binding (GO:0005524) | metal ion binding (GO:0046872) | copper-transporting ATPase activity (GO:0043682) | copper-exporting ATPase activity (GO:0004008)	response to copper ion (GO:0046688) | cellular zinc ion homeostasis (GO:0006882) | cellular copper ion homeostasis (GO:0006878) | copper ion transport (GO:0006825) | metabolic process (GO:0008152) | sequestering of calcium ion (GO:0051208) | lactation (GO:0007595) | metal ion transport (GO:0030001) | cation transport (GO:0006812) | copper ion import (GO:0015677) | intracellular copper ion transpo…	integral component of membrane (GO:0016021) | basolateral plasma membrane (GO:0016323) | membrane (GO:0016020) | cytoplasmic, membrane-bounded vesicle (GO:0016023) | late endosome (GO:0005770) | trans-Golgi network membrane (GO:0032588) | perinuclear region of cytoplasm (GO:0048471) | trans-Golgi network (GO:0005802)	Cluster0001
ATP8B2	ATPID | EP1 | Id | fc09b04 | wu:fc09b04	ATPase phospholipid transporting 8B2	ENSOARG00000002448	1:103159099-103176896:+1	ATP binding (GO:0005524) | phospholipid-translocating ATPase activity (GO:0004012) | metal ion binding (GO:0046872) | hydrolase activity (GO:0016787) | magnesium ion binding (GO:0000287) | nucleotide binding (GO:0000166)	metabolic process (GO:0008152) | phospholipid transport (GO:0015914) | phospholipid translocation (GO:0045332)	integral component of membrane (GO:0016021) | Golgi apparatus (GO:0005794) | plasma membrane (GO:0005886) | membrane (GO:0016020)	Cluster0001
ATP8B3	1700042F02Rik | 1700056N23Rik | ATPIK | SAPLT | atpik	ATPase phospholipid transporting 8B3	ENSOARG00000012688	5:41517974-41538482:-1	ATP binding (GO:0005524) | phospholipid-translocating ATPase activity (GO:0004012) | metal ion binding (GO:0046872) | hydrolase activity (GO:0016787) | magnesium ion binding (GO:0000287) | nucleotide binding (GO:0000166)	metabolic process (GO:0008152) | binding of sperm to zona pellucida (GO:0007339) | phospholipid transport (GO:0015914) | phospholipid translocation (GO:0045332)	integral component of membrane (GO:0016021) | acrosomal vesicle (GO:0001669) | membrane (GO:0016020)	Cluster0001
ATRAID	0610007C21Rik | AI316792 | APR--3 | APR-3 | APR3 | Apr3 | C11H2orf28 | C13H2orf28 | C14H2orf28 | C17H2orf28 | C2AH2orf28 | C2orf28 | C4H2orf28 | HSPC013 | PRO240 | RGD1311605 | apr-3 | apr3 | c2orf28 | p18 | si:ch211-101l18.3	all-trans retinoic acid induced differentiation factor	ENSOARG00000019202	3:34175485-34181471:+1	protein binding (GO:0005515)	negative regulation of cyclin catabolic process (GO:2000599) | regulation of gene expression (GO:0010468) | positive regulation of bone mineralization (GO:0030501) | negative regulation of osteoblast proliferation (GO:0033689) | positive regulation of osteoblast differentiation (GO:0045669)	lysosomal membrane (GO:0005765) | nuclear envelope (GO:0005635) | perinuclear region of cytoplasm (GO:0048471)	Cluster0001
ATXN7L3	E030022H21Rik | RGD1311493 | si:busm1-180g5.4 | si:dz180g5.4 | wu:fj12f07 | zgc:136438 | zgc:158566	ataxin 7 like 3	ENSOARG00000007406	11:43427980-43436623:-1	protein binding (GO:0005515) | transcription coactivator activity (GO:0003713) | ligand-dependent nuclear receptor transcription coactivator activity (GO:0030374) | metal ion binding (GO:0046872) | zinc ion binding (GO:0008270)	chromatin modification (GO:0016568) | regulation of transcription, DNA-templated (GO:0006355) | positive regulation of transcription, DNA-templated (GO:0045893) | transcription, DNA-templated (GO:0006351) | histone deubiquitination (GO:0016578)	nucleus (GO:0005634) | DUBm complex (GO:0071819) | SAGA complex (GO:0000124)	Cluster0001
AXIN2	AXIL | Axi1 | Axil | Axin-2 | Conductin | ODCRCS | axil | axin-2 | wu:fb37c08 | xarp | zgc:111942	axin 2	ENSOARG00000015486	11:61113949-61139492:-1	I-SMAD binding (GO:0070411) | protein binding (GO:0005515) | ubiquitin protein ligase binding (GO:0031625) | enzyme binding (GO:0019899)	somitogenesis (GO:0001756) | maintenance of DNA repeat elements (GO:0043570) | chondrocyte differentiation involved in endochondral bone morphogenesis (GO:0003413) | regulation of chondrocyte development (GO:0061181) | negative regulation of cell proliferation (GO:0008285) | mRNA stabilization (GO:0048255) | negative regulation of catenin import into nucleus (GO:0035414) | secondary heart field s…	microtubule cytoskeleton (GO:0015630) | centrosome (GO:0005813) | nucleus (GO:0005634) | Golgi apparatus (GO:0005794) | cytoplasm (GO:0005737) | nucleoplasm (GO:0005654)	Cluster0001
B2M	Aotus-B2m | B2MG | IMD43 | Ly-m11 | b-2-m | b2m-W01 | b2m-W03 | b2m-Z01 | b2m-Z02 | b2m-Z03 | beta2-m | beta2m | bwm | wu:fa94c05 | wu:fb10a09	beta-2-microglobulin	ENSOARG00000003782	7:99939442-99944153:+1	identical protein binding (GO:0042802) | protein binding (GO:0005515) | glycoprotein binding (GO:0001948)	antibacterial humoral response (GO:0019731) | negative regulation of neuron projection development (GO:0010977) | antigen processing and presentation of endogenous peptide antigen via MHC class I (GO:0019885) | positive regulation of transferrin receptor binding (GO:1904437) | response to molecule of bacterial origin (GO:0002237) | positive regulation of receptor-mediated endocytosis (GO:0048260)…	extracellular space (GO:0005615) | Golgi apparatus (GO:0005794) | plasma membrane (GO:0005886) | membrane (GO:0016020) | extracellular exosome (GO:0070062) | extracellular region (GO:0005576) | MHC class I protein complex (GO:0042612) | external side of plasma membrane (GO:0009897) | HFE-transferrin receptor complex (GO:1990712) | focal adhesion (GO:0005925) | cytoplasm (GO:0005737)	Cluster0001
B3GALT6	BB129894 | EDSP2 | GalTII | SEMDJL1 | beta3GalT6	beta-1,3-galactosyltransferase 6	ENSOARG00000005931	12:49342721-49344404:-1	galactosyltransferase activity (GO:0008378) | transferase activity (GO:0016740) | UDP-galactose:beta-N-acetylglucosamine beta-1,3-galactosyltransferase activity (GO:0008499) | transferase activity, transferring glycosyl groups (GO:0016757) | UDP-galactosyltransferase activity (GO:0035250)	protein glycosylation (GO:0006486) | glycosaminoglycan biosynthetic process (GO:0006024)	integral component of membrane (GO:0016021) | Golgi apparatus (GO:0005794) | Golgi medial cisterna (GO:0005797) | membrane (GO:0016020)	Cluster0001
B3GAT1	0710007K08Rik | AI846286 | CD57 | GLCATP | GLCUATP | GlcAT-P | Glcatp | HNK1 | Hnk-1 | Hnk1 | L-GlcAT-P | LEU7 | NK-1 | NK1 | cd57 | glcat-p | glcatp | glcuatp | hnk-1 | hnk1 | leu7 | nk-1 | nk1	beta-1,3-glucuronyltransferase 1	ENSOARG00000014376	15:80680144-80685814:-1	galactosylgalactosylxylosylprotein 3-beta-glucuronosyltransferase activity (GO:0015018)	metabolic process (GO:0008152)	membrane (GO:0016020)	Cluster0001
B3GAT3	2810405M13Rik | CHUNP6865 | GLCATI | GlcUAT-I | Glcat-i | fe01c06 | glcUAT-I | glcati | wu:fe01c06 | zgc:112070	beta-1,3-glucuronyltransferase 3	ENSOARG00000015721	21:40346083-40350301:-1	glucuronosyltransferase activity (GO:0015020) | protein binding (GO:0005515) | protein phosphatase activator activity (GO:0072542) | galactosylgalactosylxylosylprotein 3-beta-glucuronosyltransferase activity (GO:0015018)	heparan sulfate proteoglycan biosynthetic process (GO:0015012) | chondroitin sulfate proteoglycan biosynthetic process (GO:0050650) | positive regulation of intracellular protein transport (GO:0090316) | positive regulation of catalytic activity (GO:0043085) | glycosaminoglycan biosynthetic process (GO:0006024) | dermatan sulfate proteoglycan biosynthetic process (GO:0050651)	cis-Golgi network (GO:0005801) | Golgi apparatus (GO:0005794) | membrane (GO:0016020) | extracellular exosome (GO:0070062)	Cluster0001
B3GNT7	C330001H22Rik | beta-3GnT7 | beta3GnT7 | cb543 | ssp1	UDP-GlcNAc:betaGal beta-1,3-N-acetylglucosaminyltransferase 7	ENSOARG00000020705	2:232257852-232261230:+1	galactosyltransferase activity (GO:0008378) | transferase activity (GO:0016740) | transferase activity, transferring glycosyl groups (GO:0016757)	protein glycosylation (GO:0006486)	integral component of membrane (GO:0016021) | Golgi apparatus (GO:0005794) | membrane (GO:0016020)	Cluster0001
B3GNT9	3-Gn-T9 | B3GNT4 | B3GNT7 | B3gnt9-ps | BGnT-9 | C76565 | C76566 | RGD1310170 | beta-1 | beta3Gn-T9 | si:dkey-102f14.4	UDP-GlcNAc:betaGal beta-1,3-N-acetylglucosaminyltransferase 9	ENSOARG00000011116	14:34137568-34138773:-1	galactosyltransferase activity (GO:0008378) | transferase activity (GO:0016740) | transferase activity, transferring glycosyl groups (GO:0016757)	protein glycosylation (GO:0006486)	integral component of membrane (GO:0016021) | Golgi apparatus (GO:0005794) | membrane (GO:0016020)	Cluster0001
B3GNTL1	3-Gn-T8 | 6030413G23Rik | B3GNT8 | BGnT-8 | beta-1 | beta3Gn-T8 | beta3GnTL1 | wu:fc19f09 | zgc:112249	UDP-GlcNAc:betaGal beta-1,3-N-acetylglucosaminyltransferase-like 1	ENSOARG00000015890	11:49041879-49146866:+1	transferase activity (GO:0016740) | transferase activity, transferring glycosyl groups (GO:0016757)	metabolic process (GO:0008152)	unknown	Cluster0001
B4GALT1	B-1,4-GalT | B-1,4-GalT1 | B4GAL-T1 | Beta4galt-1 | CDG2D | CKI | GGTB2 | GT1 | GTB | GalT | Ggtb | Ggtb2 | b4Gal-T1 | beta-1,4-GalT | beta-1,4-GalT1 | beta4Gal-T1 | zgc:111810	beta-1,4-galactosyltransferase 1	ENSOARG00000009544	2:37778590-37828742:+1	galactosyltransferase activity (GO:0008378) | protein binding (GO:0005515) | cytoskeletal protein binding (GO:0008092) | N-acetyllactosamine synthase activity (GO:0003945) | transferase activity, transferring glycosyl groups (GO:0016757) | lactose synthase activity (GO:0004461) | manganese ion binding (GO:0030145) | beta-N-acetylglucosaminylglycopeptide beta-1,4-galactosyltransferase activity (GO…	glycoprotein biosynthetic process (GO:0009101) | positive regulation of apoptotic process involved in mammary gland involution (GO:0060058) | epithelial cell development (GO:0002064) | regulation of acrosome reaction (GO:0060046) | negative regulation of cell proliferation (GO:0008285) | wound healing (GO:0042060) | binding of sperm to zona pellucida (GO:0007339) | lactose biosynthetic process (G…	extracellular space (GO:0005615) | basolateral plasma membrane (GO:0016323) | brush border membrane (GO:0031526) | Golgi apparatus (GO:0005794) | Golgi trans cisterna (GO:0000138) | cell surface (GO:0009986) | membrane (GO:0016020) | plasma membrane (GO:0005886) | extracellular exosome (GO:0070062) | external side of plasma membrane (GO:0009897) | glycocalyx (GO:0030112) | desmosome (GO:0030057)	Cluster0001
B4GALT2	B4Gal-T2 | B4Gal-T3 | CKII | Ggtb2 | b4Gal-T2 | b4gal-t2 | beta4Gal-T2 | beta4gal-t2 | si:ch211-261p7.4	beta-1,4-galactosyltransferase 2	ENSOARG00000000685	1:18396379-18408993:+1	transferase activity, transferring glycosyl groups (GO:0016757)	carbohydrate metabolic process (GO:0005975) | locomotory behavior (GO:0007626) | cerebellar Purkinje cell layer development (GO:0021680) | memory (GO:0007613) | visual learning (GO:0008542) | brain development (GO:0007420)	unknown	Cluster0001
B4GALT3	9530061M23Rik | AA104562 | AW125175 | ESTM26 | ESTM6 | R74981 | b4Gal-T3 | beta4Gal-T3	beta-1,4-galactosyltransferase 3	ENSOARG00000009668	1:110720587-110725343:-1	transferase activity, transferring glycosyl groups (GO:0016757)	carbohydrate metabolic process (GO:0005975)	Golgi apparatus (GO:0005794) | cytoplasm (GO:0005737) | extracellular exosome (GO:0070062)	Cluster0001
B4GALT4	9130402O08Rik | B4Gal-T4 | B4galt-IV | CH1073-177A15.1 | b4Gal-T4 | beta4Gal-T4 | beta4GalT-IV | fk70b01 | wu:fk70b01 | zgc:101780	beta-1,4-galactosyltransferase 4	ENSOARG00000019700	1:182333441-182349877:-1	transferase activity, transferring glycosyl groups (GO:0016757)	carbohydrate metabolic process (GO:0005975)	unknown	Cluster0001
B4GALT7	B4GAL-T7 | EDSP1 | XGALT1 | XGPT1 | b4Gal-T7 | b4gal-t7 | sqv-3 | zgc:110571	beta-1,4-galactosyltransferase 7	ENSOARG00000006000	5:36593677-36601803:+1	galactosyltransferase activity (GO:0008378) | protein binding (GO:0005515) | xylosylprotein 4-beta-galactosyltransferase activity (GO:0046525) | transferase activity, transferring glycosyl groups (GO:0016757) | manganese ion binding (GO:0030145) | beta-N-acetylglucosaminylglycopeptide beta-1,4-galactosyltransferase activity (GO:0003831)	carbohydrate metabolic process (GO:0005975) | proteoglycan metabolic process (GO:0006029) | glycosaminoglycan biosynthetic process (GO:0006024) | extracellular fibril organization (GO:0043206) | protein N-linked glycosylation (GO:0006487) | negative regulation of fibroblast proliferation (GO:0048147)	integral component of membrane (GO:0016021) | Golgi apparatus (GO:0005794)	Cluster0001
B9D1	AW045994 | B9 | B9D1 | CG14870 | Dmel\CG14870 | EPPB9 | Eppb9 | MKS9 | MKSR1 | eppb9 | im:6905750 | im:7069491 | wu:fc09g07 | zgc:110733	B9 domain containing 1	ENSOARG00000018313	11:33651253-33659618:+1	hedgehog receptor activity (GO:0008158) | protein binding (GO:0005515)	cilium morphogenesis (GO:0060271) | embryonic digit morphogenesis (GO:0042733) | vasculature development (GO:0001944) | cilium assembly (GO:0042384) | camera-type eye development (GO:0043010) | neuroepithelial cell differentiation (GO:0060563) | regulation of protein localization (GO:0032880) | smoothened signaling pathway (GO:0007224) | in utero embryonic development (GO:0001701)	centrosome (GO:0005813) | MKS complex (GO:0036038) | membrane (GO:0016020) | ciliary basal body (GO:0036064) | ciliary transition zone (GO:0035869)	Cluster0001
BACE1	ASP2 | BACE | Bace | C76936 | HSPC104 | zgc:77409	beta-secretase 1	ENSOARG00000005403	15:27461722-27482265:-1	protein binding (GO:0005515) | endopeptidase activity (GO:0004175) | beta-amyloid binding (GO:0001540) | hydrolase activity (GO:0016787) | peptidase activity (GO:0008233) | enzyme binding (GO:0019899) | aspartic-type endopeptidase activity (GO:0004190)	proteolysis (GO:0006508) | beta-amyloid metabolic process (GO:0050435)	Golgi apparatus (GO:0005794) | plasma membrane (GO:0005886) | membrane (GO:0016020) | endosome (GO:0005768) | axon (GO:0030424) | late endosome (GO:0005770) | cytoplasmic vesicle (GO:0031410) | multivesicular body (GO:0005771) | integral component of plasma membrane (GO:0005887) | trans-Golgi network (GO:0005802)	Cluster0001
BAD	AI325008 | BBC2 | BCL2L8 | Bbc2	BCL2 associated agonist of cell death	ENSOARG00000006281	21:41882643-41895347:-1	lipid binding (GO:0008289) | protein binding (GO:0005515) | phospholipid binding (GO:0005543) | protein phosphatase binding (GO:0019903) | protein kinase binding (GO:0019901) | protein heterodimerization activity (GO:0046982) | cysteine-type endopeptidase activator activity involved in apoptotic process (GO:0008656)	extrinsic apoptotic signaling pathway in absence of ligand (GO:0097192) | suppression by virus of host apoptotic process (GO:0019050) | extrinsic apoptotic signaling pathway via death domain receptors (GO:0008625) | ADP metabolic process (GO:0046031) | apoptotic signaling pathway (GO:0097190) | positive regulation of B cell differentiation (GO:0045579) | cellular response to hypoxia (GO:0071456) …	cytosol (GO:0005829) | cytoplasm (GO:0005737) | mitochondrial outer membrane (GO:0005741) | mitochondrion (GO:0005739)	Cluster0001
BAG4	2410112I15Rik | ATBAG4 | BAG-4 | BCL-2-associated athanogene 4 | SODD | bag-4 | fd20a04 | si:dkey-220o5.3 | sodd | wu:fd20a04	BCL2 associated athanogene 4	ENSOARG00000001325	26:31996570-32020758:+1	chaperone binding (GO:0051087) | protein binding (GO:0005515) | ubiquitin protein ligase binding (GO:0031625) | poly(A) RNA binding (GO:0044822)	positive regulation of protein kinase B signaling (GO:0051897) | positive regulation of actin filament polymerization (GO:0030838) | negative regulation of phosphatidylinositol-3,4,5-trisphosphate 5-phosphatase activity (GO:2001145) | positive regulation of peptidyl-serine phosphorylation (GO:0033138) | positive regulation of fibroblast migration (GO:0010763) | positive regulation of cell adhesio…	nucleus (GO:0005634) | cytosol (GO:0005829) | plasma membrane (GO:0005886)	Cluster0001
BAG5	1600025G07Rik | 4930405J06Rik | ATBAG5 | BAG-5 | BAG5_tv3 | BCL-2-associated athanogene 5 | F12F1.7 | F12F1_7 | bag-5 | zgc:114117	BCL2 associated athanogene 5	ENSOARG00000013945	18:66875079-66876452:-1	chaperone binding (GO:0051087) | protein binding (GO:0005515) | ubiquitin protein ligase binding (GO:0031625) | protein kinase binding (GO:0019901)	Golgi organization (GO:0007030) | regulation of inclusion body assembly (GO:0090083) | negative regulation of neuron projection development (GO:0010977) | negative regulation of protein ubiquitination (GO:0031397) | negative regulation of oxidative stress-induced intrinsic apoptotic signaling pathway (GO:1902176) | negative regulation of proteasomal ubiquitin-dependent protein catabolic process (…	nucleus (GO:0005634) | cytosol (GO:0005829) | inclusion body (GO:0016234) | membrane (GO:0016020) | perinuclear region of cytoplasm (GO:0048471) | mitochondrion (GO:0005739)	Cluster0001
BAHCC1	B930044J06 | BAHD2 | BC060615 | RGD1306500 | bahd2 | im:7138780 | unm_sa874	BAH domain and coiled-coil containing 1	ENSOARG00000018651	11:50464135-50499239:-1	chromatin binding (GO:0003682)	unknown	unknown	Cluster0001
BAIAP2	BAP2 | FLAF3 | IRSP53 | IRSP53S | IRSp53 | Irsp53 | R75030	BAI1 associated protein 2	ENSOARG00000000258	11:50728317-50769136:-1	identical protein binding (GO:0042802) | protein binding (GO:0005515) | proline-rich region binding (GO:0070064) | cytoskeletal adaptor activity (GO:0008093)	response to bacterium (GO:0009617) | actin crosslink formation (GO:0051764) | actin filament bundle assembly (GO:0051017) | regulation of actin cytoskeleton organization (GO:0032956) | regulation of cell shape (GO:0008360) | dendrite development (GO:0016358) | regulation of synaptic plasticity (GO:0048167) | plasma membrane organization (GO:0007009)	neuron projection (GO:0043005) | cytosol (GO:0005829) | actin cytoskeleton (GO:0015629) | cytoplasm (GO:0005737) | plasma membrane (GO:0005886) | extracellular exosome (GO:0070062)	Cluster0001
BAMBI	2610003H06Rik | NMA | bambi-A | nma	BMP and activin membrane-bound inhibitor homolog precursor	ENSOARG00000015180	13:35117182-35118653:-1	frizzled binding (GO:0005109) | transmembrane receptor protein serine/threonine kinase activity (GO:0004675)	positive regulation of epithelial to mesenchymal transition (GO:0010718) | cell migration (GO:0016477) | negative regulation of transforming growth factor beta receptor signaling pathway (GO:0030512) | positive regulation of canonical Wnt signaling pathway (GO:0090263) | positive regulation of protein binding (GO:0032092) | regulation of cell shape (GO:0008360) | positive regulation of transcript…	cytoplasm (GO:0005737) | plasma membrane (GO:0005886) | membrane (GO:0016020)	Cluster0001
BANP	AA408158 | BEND1 | SMAR1 | SMARBP1 | smar1 | smarbp1 | zgc:111954	BTG3 associated nuclear protein	ENSOARG00000012330	14:12901069-12953881:+1	protein binding (GO:0005515) | p53 binding (GO:0002039)	negative regulation of protein catabolic process (GO:0042177) | positive regulation of transcription, DNA-templated (GO:0045893) | protein localization to nucleus (GO:0034504)	nucleus (GO:0005634) | nucleoplasm (GO:0005654)	Cluster0001
BATF3	9130211I03Rik | JDP1 | JUNDM1 | Jdp1 | SNFT | Snft | si:ch211-147d7.2 | zgc:153485	basic leucine zipper ATF-like transcription factor 3	ENSOARG00000010458	12:68984008-68997135:+1	sequence-specific DNA binding (GO:0043565) | protein binding (GO:0005515) | transcriptional repressor activity, RNA polymerase II core promoter proximal region sequence-specific binding (GO:0001078) | RNA polymerase II core promoter proximal region sequence-specific DNA binding (GO:0000978) | DNA binding (GO:0003677) | transcription factor activity, sequence-specific DNA binding (GO:0003700)	negative regulation of transcription from RNA polymerase II promoter (GO:0000122) | dendritic cell differentiation (GO:0097028) | myeloid dendritic cell differentiation (GO:0043011) | regulation of transcription, DNA-templated (GO:0006355) | regulation of transcription from RNA polymerase II promoter (GO:0006357) | response to virus (GO:0009615)	nucleus (GO:0005634)	Cluster0001
BAX	BAX-ALPHA | BAX1 | BAX2 | BCL2L4 | ECK3559 | JW5653 | VF1313 | bax-A | xBax | xlbax	BCL2 associated X protein	ENSOARG00000012444	14:54569024-54573082:+1	identical protein binding (GO:0042802) | lipid binding (GO:0008289) | protein binding (GO:0005515) | protein homodimerization activity (GO:0042803) | BH3 domain binding (GO:0051434) | protein heterodimerization activity (GO:0046982) | channel activity (GO:0015267)	kidney development (GO:0001822) | response to gamma radiation (GO:0010332) | regulation of mitochondrial membrane permeability involved in apoptotic process (GO:1902108) | limb morphogenesis (GO:0035108) | extrinsic apoptotic signaling pathway via death domain receptors (GO:0008625) | neuron apoptotic process (GO:0051402) | homeostasis of number of cells (GO:0048872) | B cell homeostatic prolifer…	nuclear envelope (GO:0005635) | mitochondrial membrane (GO:0031966) | pore complex (GO:0046930) | endoplasmic reticulum (GO:0005783) | extracellular exosome (GO:0070062) | intracellular (GO:0005622) | nucleus (GO:0005634) | cytosol (GO:0005829) | endoplasmic reticulum membrane (GO:0005789) | cytoplasm (GO:0005737) | mitochondrial outer membrane (GO:0005741) | mitochondrion (GO:0005739) | mitochon…	Cluster0001
BAZ2B	5830435C13Rik | BC053917 | D2Ertd794e | WALp4	bromodomain adjacent to zinc finger domain 2B	ENSOARG00000007352	2:149099599-149271953:+1	protein binding (GO:0005515) | metal ion binding (GO:0046872) | DNA binding (GO:0003677) | zinc ion binding (GO:0008270)	unknown	nucleus (GO:0005634)	Cluster0001
BBS1 (assigned to ENSOARG00000005964)	.	Bardet-Biedl syndrome 1	ENSOARG00000005964	21:43856804-43872654:+1	protein binding (GO:0005515) | receptor binding (GO:0005102) | phosphoprotein binding (GO:0051219)	adult behavior (GO:0030534) | cilium morphogenesis (GO:0060271) | ventricular system development (GO:0021591) | cerebral cortex development (GO:0021987) | regulation of cilium beat frequency involved in ciliary motility (GO:0060296) | protein localization (GO:0008104) | cellular lipid metabolic process (GO:0044255) | striatum development (GO:0021756) | sensory perception of smell (GO:0007608) | d…	centrosome (GO:0005813) | BBSome (GO:0034464) | motile cilium (GO:0031514)	Cluster0001
BBS5	1700049I01Rik | 2700023J09Rik | KLHL41 | zgc:56578	Bardet-Biedl syndrome 5	ENSOARG00000003402	2:138859320-138879396:-1	protein binding (GO:0005515) | phosphatidylinositol-3-phosphate binding (GO:0032266) | RNA polymerase II repressing transcription factor binding (GO:0001103)	cilium assembly (GO:0042384)	intracellular (GO:0005622) | BBSome (GO:0034464) | axoneme (GO:0005930) | ciliary basal body (GO:0036064)	Cluster0001
BBS9	B1 | C18 | D1 | E130103I17Rik | PTHB1 | RGD1308472 | b1	Bardet-Biedl syndrome 9	ENSOARG00000006163	4:63241800-63694790:-1	protein binding (GO:0005515)	protein localization to cilium (GO:0061512) | fat cell differentiation (GO:0045444) | cilium assembly (GO:0042384)	pericentriolar material (GO:0000242) | BBSome (GO:0034464) | cilium (GO:0005929) | centriolar satellite (GO:0034451) | membrane (GO:0016020) | ciliary transition zone (GO:0035869)	Cluster0001
BCAP31	6C6-AG | 6c6-ag | BAP31 | Bap31 | CDM | DDCH | DXS1357E | bap31 | cdm | dxs1357e | si:bz30i22.4 | si:rp71-30i22.4 | zgc:56389	B-cell receptor-associated protein 31	ENSOARG00000007184	X:77669956-77697678:+1	protein binding (GO:0005515) | protein complex binding (GO:0032403) | MHC class I protein binding (GO:0042288)	positive regulation of intrinsic apoptotic signaling pathway (GO:2001244) | negative regulation of endoplasmic reticulum calcium ion concentration (GO:0032471) | ER to Golgi vesicle-mediated transport (GO:0006888) | positive regulation of cytosolic calcium ion concentration (GO:0007204) | positive regulation of ER-associated ubiquitin-dependent protein catabolic process (GO:1903071) | protein loc…	integral component of membrane (GO:0016021) | membrane (GO:0016020) | endoplasmic reticulum (GO:0005783) | Golgi membrane (GO:0000139) | Sec61 translocon complex (GO:0005784) | lipid particle (GO:0005811) | perinuclear endoplasmic reticulum (GO:0097038) | integral component of plasma membrane (GO:0005887)	Cluster0001
BCL10	AI132454 | BCL-10 | C81403 | CARMEN | CIPER | CLAP | IMD37 | ME10 | c-E10 | cE10 | mE10	B-cell CLL/lymphoma 10	ENSOARG00000014293	1:61670965-61679107:-1	protein binding (GO:0005515) | protein self-association (GO:0043621) | ubiquitin binding (GO:0043130) | NF-kappaB binding (GO:0051059) | kinase activator activity (GO:0019209) | transcription factor binding (GO:0008134) | protein C-terminus binding (GO:0008022) | enzyme binding (GO:0019899) | kinase binding (GO:0019900) | transcription coactivator activity (GO:0003713) | ubiquitin protein ligase …	positive regulation of NF-kappaB transcription factor activity (GO:0051092) | T cell apoptotic process (GO:0070231) | neural tube closure (GO:0001843) | response to molecule of bacterial origin (GO:0002237) | negative regulation of mature B cell apoptotic process (GO:0002906) | T cell receptor signaling pathway (GO:0050852) | positive regulation of protein ubiquitination (GO:0031398) | regulation…	protein complex (GO:0043234) | immunological synapse (GO:0001772) | lipopolysaccharide receptor complex (GO:0046696) | T cell receptor complex (GO:0042101) | nucleus (GO:0005634) | cytosol (GO:0005829) | membrane raft (GO:0045121) | cytoplasm (GO:0005737) | perinuclear region of cytoplasm (GO:0048471) | cytoplasmic microtubule (GO:0005881) | lysosome (GO:0005764)	Cluster0001
BCL2L12	2810475P17Rik | 5430429M05Rik | Bcl-L12 | Bcl2-L12	BCL2 like 12	ENSOARG00000013342	14:55095687-55108548:+1	p53 binding (GO:0002039)	positive regulation of transcription from RNA polymerase II promoter (GO:0045944) | negative regulation of intrinsic apoptotic signaling pathway in response to DNA damage by p53 class mediator (GO:1902166) | inhibition of cysteine-type endopeptidase activity involved in apoptotic process (GO:1990001) | negative regulation of cellular senescence (GO:2000773)	nucleus (GO:0005634) | membrane (GO:0016020)	Cluster0001
BCL7B	.	B-cell CLL/lymphoma 7B	ENSOARG00000012479	24:33579828-33593560:+1	unknown	unknown	unknown	Cluster0001
BCL7C	C230096E12Rik	B-cell CLL/lymphoma 7C	ENSOARG00000007922	24:26980759-26985417:-1	unknown	unknown	unknown	Cluster0001
BCL9L	B9L | BC003321 | BCL9-2 | DLNB11 | bcl9-2	B-cell CLL/lymphoma 9-like	ENSOARG00000011728	15:28981914-28992197:-1	protein binding (GO:0005515) | beta-catenin binding (GO:0008013)	positive regulation of transcription from RNA polymerase II promoter (GO:0045944) | skeletal muscle cell differentiation (GO:0035914) | positive regulation of epithelial to mesenchymal transition (GO:0010718) | somatic stem cell population maintenance (GO:0035019) | canonical Wnt signaling pathway (GO:0060070) | regulation of cell morphogenesis (GO:0022604) | negative regulation of transforming g…	nucleus (GO:0005634) | nucleolus (GO:0005730) | nucleoplasm (GO:0005654)	Cluster0001
BCO1	BCDO | BCDO1 | BCMO | BCMO1 | BCO | Bcdo | Bcdo1 | Bcmo1 | CMO1 | Cmoi | b-diox | bcdo | bcdo1 | bcmo1 | bcmo1a | bcox | beta-CD | betaCMOOX | betaCO	beta-carotene oxygenase 1	ENSOARG00000008558	14:7297079-7327679:+1	beta-carotene 15,15 -monooxygenase activity (GO:0003834)	beta-carotene metabolic process (GO:1901810) | retinal metabolic process (GO:0042574) | retinoid metabolic process (GO:0001523)	unknown	Cluster0001
BCO2	Ab2-079 | B-DIOX-II | B-diox-II | BCDO2 | Bcdo2 | Bcmo2 | CMO | CMO2 | TEX12 | b-diox-ii | bcdo2	beta-carotene oxygenase 2	ENSOARG00000016370	15:21945078-22011745:+1	oxidoreductase activity, acting on single donors with incorporation of molecular oxygen, incorporation of two atoms of oxygen (GO:0016702)	regulation of reactive oxygen species metabolic process (GO:2000377) | carotene metabolic process (GO:0016119) | xanthophyll metabolic process (GO:0016122) | retinal metabolic process (GO:0042574) | carotenoid metabolic process (GO:0016116) | regulation of mitochondrial membrane potential (GO:0051881) | carotene catabolic process (GO:0016121) | oxidation-reduction process (GO:0055114)	mitochondrion (GO:0005739)	Cluster0001
BCORL1	6720425J07Rik | B930011H20Rik | BCoR-L1 | CXorf10 | RGD1566108	BCL6 corepressor-like 1	ENSOARG00000015244	X:108218382-108257976:+1	protein binding (GO:0005515)	unknown	cytoplasm (GO:0005737) | plasma membrane (GO:0005886) | nucleoplasm (GO:0005654)	Cluster0001
BEAN1	BEAN | Bean | RGD1562003 | SCA31 | si:ch211-189a15.4	brain expressed, associated with NEDD4, 1	ENSOARG00000001860	14:33582892-33590230:+1	unknown	unknown	unknown	Cluster0001
BEND6	B230209C24Rik | C6orf65 | RGD1310392	BEN domain containing 6	ENSOARG00000005869	20:3277795-3341241:-1	chromatin binding (GO:0003682) | RNA polymerase II transcription corepressor activity (GO:0001106)	positive regulation of neuron differentiation (GO:0045666) | negative regulation of Notch signaling pathway (GO:0045746)	nucleus (GO:0005634)	Cluster0001
BHLHB9	2700087I09Rik | GASP3 | p60TRP	basic helix-loop-helix domain containing, class B, 9	ENSOARG00000002194	X:126515714-126517417:+1	protein homodimerization activity (GO:0042803) | binding (GO:0005488)	positive regulation of synapse assembly (GO:0051965) | negative regulation of neuron apoptotic process (GO:0043524) | learning or memory (GO:0007611) | positive regulation of dendritic spine morphogenesis (GO:0061003) | positive regulation of neurogenesis (GO:0050769)	extracellular exosome (GO:0070062)	Cluster0001
BICC1	BICC | Bic-C | Bicaudal-C | CYSRD | bicc | bpk | jcpk | x-Bic-C | xBic-C	BicC family RNA binding protein 1	ENSOARG00000004086	25:13893892-14241869:+1	RNA binding (GO:0003723) | nucleic acid binding (GO:0003676) | protein binding (GO:0005515) | poly(A) RNA binding (GO:0044822)	heart development (GO:0007507) | negative regulation of canonical Wnt signaling pathway (GO:0090090) | determination of left/right symmetry (GO:0007368)	unknown	Cluster0001
BID	2700049M22Rik | AI875481 | AU022477 | FP497 | fp497 | xbid	BH3 interacting domain death agonist	ENSOARG00000013519	3:213128115-213130563:-1	protein binding (GO:0005515) | ubiquitin protein ligase binding (GO:0031625)	regulation of mitochondrial membrane permeability involved in apoptotic process (GO:1902108) | positive regulation of protein oligomerization (GO:0032461) | protein targeting to mitochondrion (GO:0006626) | regulation of G1/S transition of mitotic cell cycle (GO:2000045) | positive regulation of extrinsic apoptotic signaling pathway (GO:2001238) | establishment of protein localization to membrane…	cytosol (GO:0005829) | cytoplasm (GO:0005737) | membrane (GO:0016020) | integral component of mitochondrial membrane (GO:0032592) | mitochondrion (GO:0005739) | extracellular exosome (GO:0070062)	Cluster0001
BIN3	1700015F07Rik | Bin3 | CG8276 | Dmel\CG8276 | fc15h07 | l(2)SH1014 | l(2)SH2 1014 | wu:fc15h07 | zgc:158415	bridging integrator 3	ENSOARG00000010212	2:42740383-42763073:+1	protein binding (GO:0005515)	unidimensional cell growth (GO:0009826) | skeletal muscle fiber development (GO:0048741) | skeletal muscle tissue regeneration (GO:0043403) | myoblast migration involved in skeletal muscle regeneration (GO:0014839) | protein localization (GO:0008104) | regulation of lamellipodium assembly (GO:0010591)	actin filament (GO:0005884) | cytoplasm (GO:0005737)	Cluster0001
BLOC1S3 (assigned to ENSOARG00000011429)	.	biogenesis of lysosomal organelles complex 1 subunit 3	ENSOARG00000011429	14:51900934-51901524:+1	protein binding (GO:0005515) | protein transmembrane transporter activity (GO:0008320)	melanosome organization (GO:0032438) | positive regulation of natural killer cell activation (GO:0032816) | blood coagulation (GO:0007596) | developmental pigmentation (GO:0048066) | secretion of lysosomal enzymes (GO:0033299) | platelet dense granule organization (GO:0060155) | response to drug (GO:0042493) | anterograde synaptic vesicle transport (GO:0048490) | anterograde axonal transport (GO:…	cytosol (GO:0005829) | cytoplasm (GO:0005737) | BLOC-1 complex (GO:0031083)	Cluster0001
BLOC1S4	2610101N07Rik | BCAS4L | BLOS4 | Blos4 | CNO | Cno | RGD1306037 | cno | wu:fa20a04 | wu:fc35g03 | zgc:91841	biogenesis of lysosomal organelles complex 1 subunit 4	ENSOARG00000011166	6:112580021-112580685:+1	protein binding (GO:0005515)	melanosome organization (GO:0032438) | anterograde synaptic vesicle transport (GO:0048490) | neuromuscular process controlling balance (GO:0050885) | platelet aggregation (GO:0070527) | anterograde axonal transport (GO:0008089)	cytoplasm (GO:0005737) | BLOC-1 complex (GO:0031083)	Cluster0001
BMP1	OI13 | PCOLC | PCP | PCP2 | Pcp | TLD | Tld | bmp-1 | pcolc | submp | tld | tolloid | xbmp1 | xtld	bone morphogenetic protein 1	ENSOARG00000010405	2:43145400-43191146:-1	protein binding (GO:0005515) | calcium ion binding (GO:0005509) | metal ion binding (GO:0046872) | hydrolase activity (GO:0016787) | peptidase activity (GO:0008233) | metalloendopeptidase activity (GO:0004222) | zinc ion binding (GO:0008270) | metallopeptidase activity (GO:0008237)	positive regulation of cartilage development (GO:0061036) | ossification (GO:0001503) | proteolysis (GO:0006508)	extracellular region (GO:0005576)	Cluster0001
BMP2	AI467020 | BDA2 | BMP-2 | BMP2A | Bmp2a | PsBMP2 | bmp2a | bmp2b | xBMP-2 | xbmp2	bone morphogenetic protein 2	ENSOARG00000018738	13:48462232-48472599:+1	protein binding (GO:0005515) | BMP receptor binding (GO:0070700) | phosphatase activator activity (GO:0019211) | retinol dehydrogenase activity (GO:0004745) | growth factor activity (GO:0008083) | co-receptor binding (GO:0039706) | protein heterodimerization activity (GO:0046982) | SMAD binding (GO:0046332)	inflammatory response (GO:0006954) | negative regulation of cardiac muscle cell differentiation (GO:2000726) | cardiocyte differentiation (GO:0035051) | positive regulation of protein binding (GO:0032092) | positive regulation of neuron differentiation (GO:0045666) | BMP signaling pathway involved in heart induction (GO:0003130) | branching involved in ureteric bud morphogenesis (GO:0001658) | ch…	BMP receptor complex (GO:0070724) | extracellular space (GO:0005615) | cell surface (GO:0009986) | extracellular region (GO:0005576)	Cluster0001
BNIP3L (assigned to ENSOARG00000009786)	.	BCL2 interacting protein 3 like	ENSOARG00000009786	2:39055228-39076318:-1	unknown	positive regulation of apoptotic process (GO:0043065)	integral component of membrane (GO:0016021) | mitochondrial envelope (GO:0005740)	Cluster0001
BOC	4732455C11 | CDON2 | TTN | fa16d03 | mFLJ00376 | wu:fa16d03	BOC cell adhesion associated, oncogene regulated	ENSOARG00000019381	1:176313349-176381603:+1	protein binding (GO:0005515)	mitophagy in response to mitochondrial depolarization (GO:0098779)	unknown	Cluster0001
BOK	BCL2L9 | BOKL | Bok-BH3 | matador | mtd	BCL2-related ovarian killer	ENSOARG00000017652	1:258429-268599:-1	protein binding (GO:0005515)	positive regulation of execution phase of apoptosis (GO:1900119) | regulation of apoptotic process (GO:0042981) | apoptotic process (GO:0006915) | activation of cysteine-type endopeptidase activity involved in apoptotic process (GO:0006919) | neuron apoptotic process (GO:0051402) | cell proliferation (GO:0008283) | intrinsic apoptotic signaling pathway by p53 class mediator (GO:0072332)	mitochondrial membrane (GO:0031966) | nucleus (GO:0005634) | cytoplasm (GO:0005737) | mitochondrion (GO:0005739)	Cluster0001
BORA	6720463M24Rik | AI317232 | C12H13orf34 | C13orf34 | C1H13orf34 | CG6897 | Dmel\CG6897 | GB10618 | RGD1309522 | c13orf34 | zgc:101616	bora, aurora kinase A activator	ENSOARG00000015273	10:47926542-47953330:+1	unknown	unknown	meiotic spindle (GO:0072687)	Cluster0001
BPI	9230105K17Rik | BPIFD1 | Bpifd1 | lbp | rBPI	bactericidal/permeability-increasing protein	ENSOARG00000018736	13:66754362-66785791:+1	lipid binding (GO:0008289) | lipopolysaccharide binding (GO:0001530)	negative regulation of interleukin-6 production (GO:0032715) | negative regulation of interleukin-8 production (GO:0032717) | negative regulation of tumor necrosis factor production (GO:0032720) | immune response (GO:0006955) | negative regulation of macrophage activation (GO:0043031) | defense response to Gram-negative bacterium (GO:0050829)	extracellular space (GO:0005615) | cytoplasm (GO:0005737) | extracellular exosome (GO:0070062)	Cluster0001
BRD1	1110059H06Rik | AI316859 | BDNF | BRL | BRPF1 | BRPF2 | mKIAA4191	bromodomain containing 1	ENSOARG00000019605	3:223453725-223483532:-1	protein binding (GO:0005515) | histone binding (GO:0042393) | metal ion binding (GO:0046872) | zinc ion binding (GO:0008270)	histone H3 acetylation (GO:0043966)	nucleus (GO:0005634) | MOZ/MORF histone acetyltransferase complex (GO:0070776) | nucleoplasm (GO:0005654)	Cluster0001
BRD2	AW228947 | D17H6S113E | D6S113E | FSH | FSRG1 | Frg-1 | Fsrg-1 | Fsrg1 | NAT | Nat | O27.1.1 | RING3 | RNF3 | Ring3 | Rnf3 | brd2-a | d6s113e | fsh | fsrg1 | mKIAA4005 | nat | ring3 | rnf3	bromodomain containing 2	ENSOARG00000008038	20:7388331-7400017:+1	chromatin binding (GO:0003682) | protein binding (GO:0005515) | lysine-acetylated histone binding (GO:0070577)	nucleosome assembly (GO:0006334) | regulation of transcription from RNA polymerase II promoter (GO:0006357)	nucleus (GO:0005634) | cytoplasm (GO:0005737)	Cluster0001
BRD3	2410084F24Rik | AW060456 | Fsrg2 | ORFX | RING3L | RINGL3 | orfx | ring3l	bromodomain containing 3	ENSOARG00000002692	3:1992533-2011865:+1	chromatin binding (GO:0003682) | protein binding (GO:0005515) | lysine-acetylated histone binding (GO:0070577)	regulation of transcription from RNA polymerase II promoter (GO:0006357)	unknown	Cluster0001
BRD9	AL022779 | LAVS3040 | PRO9856 | zgc:55797	bromodomain containing 9	ENSOARG00000015975	16:70855630-70872927:-1	protein binding (GO:0005515) | lysine-acetylated histone binding (GO:0070577)	unknown	unknown	Cluster0001
BRF2	2700059M06Rik | 5730512K07Rik | AU018504 | AU022602 | BRF-2 | BRFU | TFIIIB50 | ZFP36L2 | si:ch211-271b8.2 | wu:fj22c04 | zgc:100856	BRF2, RNA polymerase III transcription initiation factor 50 kDa subunit	ENSOARG00000000986	26:31749499-31754088:-1	zinc ion binding (GO:0008270)	regulation of transcription, DNA-templated (GO:0006355) | DNA-templated transcription, initiation (GO:0006352)	unknown	Cluster0001
BRMS1	AV003220 | AW554636 | BRMS1L | CG4400 | Dmel\CG4400 | dBrms1 | si:zc188c22.3 | si:zc194c5.2 | wu:fb57b08 | zgc:56414	breast cancer metastasis suppressor 1	ENSOARG00000004232	21:43692683-43696794:-1	protein binding (GO:0005515)	cellular process (GO:0009987)	unknown	Cluster0001
BRMS1L	0710008O11Rik | AI159718 | BRMS1 | D12Ertd407e | brms1	breast cancer metastasis-suppressor 1-like	ENSOARG00000007853	18:44895680-44942532:+1	protein binding (GO:0005515)	unknown	unknown	Cluster0001
BRSK1	Gm1100 | RGD1563268 | SAD-B | SADB | Sad-b | brsk2 | hSAD1	BR serine/threonine kinase 1	ENSOARG00000001564	14:59433119-59452927:-1	protein binding (GO:0005515) | tau-protein kinase activity (GO:0050321) | transferase activity, transferring phosphorus-containing groups (GO:0016772) | protein serine/threonine kinase activity (GO:0004674) | ATP binding (GO:0005524) | gamma-tubulin binding (GO:0043015) | protein tyrosine kinase activity (GO:0004713) | protein kinase activity (GO:0004672) | protein kinase binding (GO:0019901) | m…	centrosome duplication (GO:0051298) | G2 DNA damage checkpoint (GO:0031572) | neuron projection morphogenesis (GO:0048812) | neuron differentiation (GO:0030182) | axonogenesis (GO:0007409) | response to UV (GO:0009411) | protein phosphorylation (GO:0006468) | cellular response to DNA damage stimulus (GO:0006974) | establishment of cell polarity (GO:0030010)	centrosome (GO:0005813) | nucleus (GO:0005634) | cytoplasm (GO:0005737) | cell junction (GO:0030054) | nucleoplasm (GO:0005654)	Cluster0001
BSDC1	1110063F24Rik | AW011758 | RGD1311622 | fb51h12 | wu:fb51h12 | zgc:100785	BSD domain containing 1	ENSOARG00000020939	2:234280046-234301338:+1	unknown	unknown	unknown	Cluster0001
BST1	114/A10 | A530073F09 | BP-3 | BRISTLED 1 | Bp3 | Bsta1 | CD157 | CD38 | DEFORMED ROOT HAIRS 4 | DER4 | FAM200B | Ly65 | MQN23.2 | MQN23_2 | MRH3 | PER17	bone marrow stromal cell antigen 1	ENSOARG00000009499	6:110452891-110475183:+1	NAD+ nucleosidase activity (GO:0003953)	metabolic process (GO:0008152)	extracellular exosome (GO:0070062)	Cluster0001
BTBD11 (assigned to ENSOARG00000017890)	.	BTB domain containing 11	ENSOARG00000017890	3:175894980-175970988:+1	protein binding (GO:0005515)	SMAD protein signal transduction (GO:0060395)	unknown	Cluster0001
BTBD19	9530048O09Rik | BB115071	BTB domain containing 19	ENSOARG00000001220	1:19258856-19263210:+1	protein binding (GO:0005515)	unknown	unknown	Cluster0001
BTBD2	2610037C03Rik | 4930512K17Rik | RGD1566094 | btbd1	BTB domain containing 2	ENSOARG00000013074	5:41673944-41682304:-1	protein binding (GO:0005515)	unknown	cytoplasmic mRNA processing body (GO:0000932)	Cluster0001
BTBD3	dJ742J24.1 | mKIAA0952	BTB domain containing 3	ENSOARG00000010789	13:4900219-4905937:+1	protein binding (GO:0005515)	cerebral cortex development (GO:0021987) | dendrite morphogenesis (GO:0048813)	nucleus (GO:0005634) | cytosol (GO:0005829)	Cluster0001
BTBD9 (assigned to ENSOARG00000015162)	.	BTB domain containing 9	ENSOARG00000015162	20:12468709-12486503:-1	protein binding (GO:0005515)	unknown	unknown	Cluster0001
BTD	BTD | Biotinase | Btd | CG12653 | Dmel\CG12653 | zgc:153333	biotinidase	ENSOARG00000015230	1:270703332-270724375:+1	hydrolase activity, acting on carbon-nitrogen (but not peptide) bonds (GO:0016810) | hydrolase activity, acting on carbon-nitrogen (but not peptide) bonds, in linear amides (GO:0016811)	nitrogen compound metabolic process (GO:0006807)	extracellular space (GO:0005615) | extracellular exosome (GO:0070062)	Cluster0001
BTF3L4	4632412E09Rik | 5730434I03Rik | AI316863 | AU022207 | AW552446 | RGD1311774 | zgc:73053	basic transcription factor 3-like 4	ENSOARG00000004948	1:26248871-26277392:+1	protein binding (GO:0005515)	unknown	unknown	Cluster0001
BTG2	AA959598 | APRO1 | Agl | An | PC3 | Pc3 | TIS21 | Tis21 | XBtg2 | an-1 | btg-b | cb56 | fb17g09 | wu:fb17g09 | wu:fi03a06	protein BTG2	ENSOARG00000001574	12:485439-487221:+1	protein binding (GO:0005515)	dentate gyrus development (GO:0021542) | skeletal muscle cell differentiation (GO:0035914) | neuron projection development (GO:0031175) | negative regulation of translation (GO:0017148) | negative regulation of neural precursor cell proliferation (GO:2000178) | negative regulation of cell proliferation (GO:0008285) | anterior/posterior pattern specification (GO:0009952) | positive regulation of n…	extracellular exosome (GO:0070062)	Cluster0001
BUB3 (assigned to ENSOARG00000009467)	.	BUB3, mitotic checkpoint protein	ENSOARG00000009467	22:41838447-41848859:+1	protein binding (GO:0005515)	unknown	unknown	Cluster0001
BYSL	BYS1 | BYSTIN | Bys | Bystin | DDBDRAFT_0187994 | DDBDRAFT_0266395 | DDB_0187994 | DDB_0266395 | Enp1 | byst | bystin | zgc:63889	bystin like	ENSOARG00000002863	20:15778157-15789609:+1	protein binding (GO:0005515) | poly(A) RNA binding (GO:0044822)	blastocyst formation (GO:0001825) | maturation of SSU-rRNA from tricistronic rRNA transcript (SSU-rRNA, 5.8S rRNA, LSU-rRNA) (GO:0000462) | in utero embryonic development (GO:0001701) | cell proliferation (GO:0008283) | trophectodermal cell differentiation (GO:0001829)	apical part of cell (GO:0045177) | nucleus (GO:0005634) | cytoplasm (GO:0005737) | nucleolus (GO:0005730) | membrane (GO:0016020) | intracellular membrane-bounded organelle (GO:0043231)	Cluster0001
BZW1	1200015E15Rik | BZAP45 | Nbla10236 | mKIAA0005	basic leucine zipper and W2 domains 1	ENSOARG00000016520	2:202133407-202147370:+1	protein binding (GO:0005515) | poly(A) RNA binding (GO:0044822) | binding (GO:0005488)	unknown	cytoplasm (GO:0005737) | membrane (GO:0016020)	Cluster0001
C11orf1	.	chromosome 11 open reading frame 1	ENSOARG00000015122	15:21662135-21665668:+1	unknown	unknown	nucleus (GO:0005634) | nucleoplasm (GO:0005654)	Cluster0001
C11orf24	.	chromosome 11 open reading frame 24	ENSOARG00000015179	21:45039215-45047775:-1	unknown	unknown	unknown	Cluster0001
C11orf57	.	chromosome 11 open reading frame 57	ENSOARG00000016048	15:21814093-21822910:+1	protein binding (GO:0005515)	unknown	unknown	Cluster0001
C11orf58	.	chromosome 11 open reading frame 58	ENSOARG00000005707	15:35264255-35293783:-1	unknown	unknown	unknown	Cluster0001
C11orf80	.	chromosome 11 open reading frame 80	ENSOARG00000008338	21:44096064-44142668:+1	protein binding (GO:0005515)	meiotic DNA double-strand break formation (GO:0042138) | reciprocal meiotic recombination (GO:0007131)	unknown	Cluster0001
C11orf84	.	chromosome 11 open reading frame 84	ENSOARG00000003377	21:41475727-41490013:+1	unknown	unknown	unknown	Cluster0001
C11orf87	.	chromosome 11 open reading frame 87	ENSOARG00000016968	15:18827769-18828338:+1	protein binding (GO:0005515)	unknown	unknown	Cluster0001
C11orf96	.	chromosome 11 open reading frame 96	ENSOARG00000010748	15:72228570-72228791:+1	unknown	unknown	unknown	Cluster0001
C12orf29	.	chromosome 12 open reading frame 29	ENSOARG00000015472	3:124227630-124238082:+1	unknown	hematopoietic progenitor cell differentiation (GO:0002244)	unknown	Cluster0001
C12orf57	.	chromosome 12 open reading frame 57	ENSOARG00000005133	3:207470552-207471945:-1	unknown	unknown	unknown	Cluster0001
C14orf119	.	chromosome 14 open reading frame 119	ENSOARG00000011705	7:21381359-21381784:-1	unknown	unknown	unknown	Cluster0001
C14orf79	.	chromosome 14 open reading frame 79	ENSOARG00000008290	18:68126712-68131131:+1	unknown	unknown	unknown	Cluster0001
C14orf93	.	chromosome 14 open reading frame 93	ENSOARG00000019382	7:21472870-21481572:+1	protein binding (GO:0005515) | poly(A) RNA binding (GO:0044822)	unknown	unknown	Cluster0001
C15orf39	.	chromosome 15 open reading frame 39	ENSOARG00000002658	18:32440290-32450602:-1	unknown	unknown	cytoplasm (GO:0005737)	Cluster0001
C15orf65	.	chromosome 15 open reading frame 65	ENSOARG00000020900	7:51919408-51929537:-1	unknown	unknown	unknown	Cluster0001
C16orf58	.	chromosome 16 open reading frame 58	ENSOARG00000009760	24:27519186-27533843:-1	unknown	unknown	membrane (GO:0016020)	Cluster0001
C16orf62	.	chromosome 16 open reading frame 62	ENSOARG00000012249	24:17113331-17243756:+1	unknown	unknown	unknown	Cluster0001
C16orf70	.	chromosome 16 open reading frame 70	ENSOARG00000002690	14:34105814-34138233:+1	protein binding (GO:0005515)	unknown	unknown	Cluster0001
C16orf71	.	chromosome 16 open reading frame 71	ENSOARG00000003813	24:3841293-3849738:+1	unknown	unknown	unknown	Cluster0001
C17orf58	.	chromosome 17 open reading frame 58	ENSOARG00000015412	11:48377004-48377962:+1	unknown	unknown	unknown	Cluster0001
C17orf62	.	chromosome 17 open reading frame 62	ENSOARG00000016516	11:49496227-49501084:+1	protein binding (GO:0005515)	unknown	unknown	Cluster0001
C17orf80	.	chromosome 17 open reading frame 80	ENSOARG00000013622	11:56975988-56985213:-1	unknown	unknown	extracellular exosome (GO:0070062)	Cluster0001
C18orf54	.	chromosome 18 open reading frame 54	ENSOARG00000004845	23:53937959-53955528:+1	unknown	negative regulation of cell proliferation (GO:0008285)	unknown	Cluster0001
C18orf8	.	chromosome 18 open reading frame 8	ENSOARG00000007938	23:33388694-33409862:-1	unknown	unknown	lysosomal membrane (GO:0005765)	Cluster0001
C19orf53	.	chromosome 19 open reading frame 53	ENSOARG00000008176	5:9969863-9974502:-1	unknown	unknown	unknown	Cluster0001
C19orf66	.	chromosome 19 open reading frame 66	ENSOARG00000014804	5:12332399-12336477:+1	RNA binding (GO:0003723) | protein binding (GO:0005515)	response to type I interferon (GO:0034340) | defense response to virus (GO:0051607) | response to type III interferon (GO:0034342) | negative regulation of viral genome replication (GO:0045071) | response to interferon-gamma (GO:0034341)	nucleus (GO:0005634) | cytoplasm (GO:0005737)	Cluster0001
C19orf84	.	chromosome 19 open reading frame 84	ENSOARG00000019871	14:56398118-56398615:-1	unknown	unknown	unknown	Cluster0001
C1GALT1C1/ENSOARG:09640 (assigned to ENSOARG00000009640)	.	C1GALT1 specific chaperone 1	ENSOARG00000009640	X:99325096-99326052:-1	unknown	unknown	unknown	Cluster0001
C1orf123	.	chromosome 1 open reading frame 123	ENSOARG00000006213	1:27499549-27504759:-1	unknown	unknown	extracellular exosome (GO:0070062)	Cluster0001
C1orf131	.	chromosome 1 open reading frame 131	ENSOARG00000003225	25:4013109-4044543:-1	poly(A) RNA binding (GO:0044822)	unknown	unknown	Cluster0001
C1orf216	.	chromosome 1 open reading frame 216	ENSOARG00000000532	1:10435470-10436150:-1	protein binding (GO:0005515)	unknown	unknown	Cluster0001
C1orf27	.	chromosome 1 open reading frame 27	ENSOARG00000007338	12:65559198-65592723:+1	oxidoreductase activity (GO:0016491) | zinc ion binding (GO:0008270)	oxidation-reduction process (GO:0055114)	unknown	Cluster0001
C1QA	AI255395 | C1q | zgc:109903	complement component 1, q subcomponent, A chain	ENSOARG00000008001	2:243071846-243078666:-1	protein binding (GO:0005515)	complement activation, classical pathway (GO:0006958)	collagen trimer (GO:0005581) | extracellular exosome (GO:0070062) | extracellular region (GO:0005576)	Cluster0001
C1QB	C1QC | zgc:91810	complement component 1, q subcomponent, B chain	ENSOARG00000007977	2:243051704-243053674:-1	protein binding (GO:0005515) | protein homodimerization activity (GO:0042803)	inner ear development (GO:0048839)	blood microparticle (GO:0072562) | collagen trimer (GO:0005581) | extracellular exosome (GO:0070062) | extracellular region (GO:0005576)	Cluster0001
C1QC	AI385742 | C1Q-C | C1QA | C1QG | C1qg | Ciqc | c1q-c | c1qg | zgc:103597	complement component 1, q subcomponent, C chain	ENSOARG00000007991	2:243066612-243070884:-1	protein binding (GO:0005515) | tumor necrosis factor receptor binding (GO:0005164)	negative regulation of macrophage differentiation (GO:0045650) | immune response (GO:0006955) | negative regulation of granulocyte differentiation (GO:0030853)	blood microparticle (GO:0072562) | extracellular space (GO:0005615) | collagen trimer (GO:0005581) | membrane (GO:0016020) | extracellular exosome (GO:0070062) | extracellular region (GO:0005576)	Cluster0001
C1QTNF2	1810033K05Rik | CTRP2 | Ctrp2 | RGD1561041 | fe50b04 | wu:fe50b04 | zacrp2	C1q and tumor necrosis factor related protein 2	ENSOARG00000013403	5:69255222-69259772:-1	identical protein binding (GO:0042802) | protein binding (GO:0005515) | receptor binding (GO:0005102)	positive regulation of glycogen biosynthetic process (GO:0045725) | protein heterotrimerization (GO:0070208) | activation of MAPK activity (GO:0000187) | positive regulation of glucose import (GO:0046326) | protein homooligomerization (GO:0051260) | protein trimerization (GO:0070206) | positive regulation of fatty acid oxidation (GO:0046321)	extracellular space (GO:0005615) | collagen trimer (GO:0005581) | extracellular region (GO:0005576)	Cluster0001
C1RL	C1RL1 | C1RLP | C1r-LP | C1rl1 | C1rlp | CLSPa	complement C1r subcomponent like	ENSOARG00000004379	3:207275702-207285576:+1	serine-type endopeptidase activity (GO:0004252)	proteolysis (GO:0006508)	extracellular space (GO:0005615) | extracellular exosome (GO:0070062)	Cluster0001
C21orf91	.	chromosome 21 open reading frame 91	ENSOARG00000015776	1:137622166-137648808:+1	unknown	unknown	unknown	Cluster0001
C2CD2	5730563M15 | 5830404H04Rik | AI314146 | AI449533 | BF168443 | C21orf25 | C21orf258 | ORF25 | RGD735112 | TMEM24L | mKIAA4045	C2 calcium dependent domain containing 2	ENSOARG00000010526	1:260207041-260266002:-1	protein binding (GO:0005515)	unknown	nucleus (GO:0005634) | cytosol (GO:0005829)	Cluster0001
C2CD2L	1300006O23Rik | DLNB23 | TMEM24 | Tmem24 | tmem24 | zgc:153961	C2CD2 like	ENSOARG00000013375	15:29173034-29181904:+1	protein binding (GO:0005515) | insulin binding (GO:0043559)	positive regulation of insulin secretion involved in cellular response to glucose stimulus (GO:0035774)	integral component of membrane (GO:0016021)	Cluster0001
C2CD3	AU020772 | OFD14 | RGD1307366 | si:ch211-149e23.1 | si:ch211-152b13.3 | si:ch211-152b13.4 | wu:fc56e12	C2 calcium dependent domain containing 3	ENSOARG00000009005	15:51636895-51757743:-1	protein binding (GO:0005515)	nonmotile primary cilium assembly (GO:0035058) | neural tube development (GO:0021915) | regulation of smoothened signaling pathway (GO:0008589) | protein processing (GO:0016485) | pattern specification process (GO:0007389) | embryonic digit morphogenesis (GO:0042733) | cilium assembly (GO:0042384) | neural plate axis specification (GO:0021997) | brain development (GO:0007420) | heart looping (GO:…	centrosome (GO:0005813) | centriole (GO:0005814) | centriolar satellite (GO:0034451) | ciliary basal body (GO:0036064)	Cluster0001
C2orf69	.	chromosome 2 open reading frame 69	ENSOARG00000015837	2:201190063-201202657:+1	unknown	unknown	unknown	Cluster0001
C3AR1	AZ3B | C3AR | C3a-R | C3aR | HNFAG09	complement component 3a receptor 1	ENSOARG00000020341	3:206320395-206321828:-1	G-protein coupled receptor activity (GO:0004930) | anaphylatoxin receptor activity (GO:0004942) | C3a anaphylatoxin receptor activity (GO:0004943) | signal transducer activity (GO:0004871)	positive regulation of angiogenesis (GO:0045766) | chemotaxis (GO:0006935) | G-protein coupled receptor signaling pathway (GO:0007186) | signal transduction (GO:0007165) | positive regulation of vascular endothelial growth factor production (GO:0010575) | positive regulation of macrophage chemotaxis (GO:0010759) | positive regulation of cytosolic calcium ion concentration (GO:0007204) | positive …	integral component of membrane (GO:0016021)	Cluster0001
C3orf14	.	chromosome 3 open reading frame 14	ENSOARG00000011801	19:38991020-39004158:-1	unknown	unknown	unknown	Cluster0001
C3orf67	.	chromosome 3 open reading frame 67	ENSOARG00000011949	19:42368343-42627776:+1	unknown	unknown	unknown	Cluster0001
C3orf70	.	chromosome 3 open reading frame 70	ENSOARG00000002245	1:200317271-200317807:+1	unknown	unknown	unknown	Cluster0001
C4orf46	.	chromosome 4 open reading frame 46	ENSOARG00000004417	17:40102987-40104581:+1	protein binding (GO:0005515)	unknown	unknown	Cluster0001
C4orf47	.	chromosome 4 open reading frame 47	ENSOARG00000007846	26:14415172-14426036:+1	unknown	unknown	centrosome (GO:0005813)	Cluster0001
C5AR1	C5A | C5AR | C5R1 | C5a-R | C5aR | C5r1 | CD88 | Cd88 | D7Msu1 | GPR77	complement component 5a receptor 1	ENSOARG00000011005	14:53371557-53384260:+1	C5a anaphylatoxin receptor activity (GO:0004944) | complement component C5a receptor activity (GO:0004878) | G-protein coupled receptor activity (GO:0004930) | anaphylatoxin receptor activity (GO:0004942) | signal transducer activity (GO:0004871)	neutrophil chemotaxis (GO:0030593) | positive regulation of angiogenesis (GO:0045766) | response to peptidoglycan (GO:0032494) | positive regulation of ERK1 and ERK2 cascade (GO:0070374) | positive regulation of epithelial cell proliferation (GO:0050679) | mRNA transcription from RNA polymerase II promoter (GO:0042789) | defense response to Gram-positive bacterium (GO:0050830) | chemotaxis (GO:00…	integral component of membrane (GO:0016021) | apical part of cell (GO:0045177) | basolateral plasma membrane (GO:0016323)	Cluster0001
C5orf15	.	chromosome 5 open reading frame 15	ENSOARG00000013696	5:43014040-43025326:-1	unknown	unknown	unknown	Cluster0001
C5orf24	.	chromosome 5 open reading frame 24	ENSOARG00000013293	5:43684686-43685249:+1	protein binding (GO:0005515)	unknown	unknown	Cluster0001
C5orf30	.	chromosome 5 open reading frame 30	ENSOARG00000018607	5:99509492-99557151:+1	protein binding (GO:0005515)	negative regulation of fibroblast migration (GO:0010764) | negative regulation of cytokine production involved in inflammatory response (GO:1900016)	cytoplasm (GO:0005737) | ciliary transition zone (GO:0035869)	Cluster0001
C5orf34	.	chromosome 5 open reading frame 34	ENSOARG00000008636	16:31277523-31305168:+1	unknown	unknown	unknown	Cluster0001
C5orf45	.	chromosome 5 open reading frame 45	ENSOARG00000002543	5:1102455-1119431:+1	unknown	unknown	unknown	Cluster0001
C7orf57	.	chromosome 7 open reading frame 57	ENSOARG00000016141	4:7614253-7635088:-1	unknown	unknown	unknown	Cluster0001
C8orf37	.	chromosome 8 open reading frame 37	ENSOARG00000005669	9:81663560-81685409:+1	unknown	unknown	cytoplasm (GO:0005737) | cell junction (GO:0030054) | plasma membrane (GO:0005886)	Cluster0001
C9orf114	.	chromosome 9 open reading frame 114	ENSOARG00000009282	3:7513096-7522042:+1	poly(A) RNA binding (GO:0044822)	unknown	unknown	Cluster0001
C9orf40	.	chromosome 9 open reading frame 40	ENSOARG00000012601	2:61311924-61317146:+1	unknown	unknown	unknown	Cluster0001
C9orf78	.	chromosome 9 open reading frame 78	ENSOARG00000008394	3:6652269-6661191:+1	protein binding (GO:0005515)	unknown	cytoplasm (GO:0005737) | nucleoplasm (GO:0005654)	Cluster0001
CA5B	CA-VB	carbonic anhydrase 5B	ENSOARG00000012701	X:13207257-13228553:+1	metal ion binding (GO:0046872) | carbonate dehydratase activity (GO:0004089) | zinc ion binding (GO:0008270)	one-carbon metabolic process (GO:0006730)	mitochondrion (GO:0005739)	Cluster0001
CAAP1	5830433M19Rik | AI536248 | C11H9orf82 | C15H9orf82 | C8H9orf82 | C9orf82 | CAAP | CZH9ORF82 | c9orf82	caspase activity and apoptosis inhibitor 1	ENSOARG00000014501	2:94480790-94556081:-1	unknown	unknown	unknown	Cluster0001
CABIN1	A330070M20Rik | CAIN | Cain | KB-318B8.7 | PPP3IN | Ppp3in | fb79a07 | wu:fb79a07	calcineurin binding protein 1	ENSOARG00000012898	17:70485566-70682788:+1	protein binding (GO:0005515)	DNA replication-independent nucleosome assembly (GO:0006336)	cytoplasm (GO:0005737) | nucleoplasm (GO:0005654) | aggresome (GO:0016235)	Cluster0001
CABLES1 (assigned to ENSOARG00000008157)	.	Cdk5 and Abl enzyme substrate 1	ENSOARG00000008157	23:33601173-33702730:-1	protein binding (GO:0005515)	regulation of cell cycle (GO:0051726)	cytosol (GO:0005829)	Cluster0001
CABLES2	C20orf150 | dJ908M14.2 | ik3-2	Cdk5 and Abl enzyme substrate 2	ENSOARG00000012989	13:54168537-54176593:+1	unknown	regulation of cell cycle (GO:0051726)	unknown	Cluster0001
CACNB3	Beta3 | CAB3 | CACH3B | CACNLB3 | Ca(v)beta3 | Cchb3 | cacnlb3 | vgcc | xo28 | xo32	calcium voltage-gated channel auxiliary subunit beta 3	ENSOARG00000019143	3:137168993-137176889:-1	protein binding (GO:0005515) | voltage-gated calcium channel activity (GO:0005245)	calcium ion transmembrane transport (GO:0070588) | T cell receptor signaling pathway (GO:0050852) | calcium ion transport (GO:0006816)	voltage-gated calcium channel complex (GO:0005891) | membrane (GO:0016020)	Cluster0001
CAD	2410008J01Rik | 38E.19 | AU018859 | BM1 | CAD | CDG1Z | CG1759 | CPS1 | Cad | Cpad | Dmel\CG1759 | GB10821 | GB16437 | GRMZM5G844562 | MPV17 | S67 | Tc-cad | anon-WO2004063362.83 | caudal-1 | caudal-2 | cb456 | cd | si:dkey-221h15.3 | wu:fc30c12 | wu:fc33d01 | wu:fc67g02 | xcad	carbamoyl-phosphate synthetase 2, aspartate transcarbamylase, and dihydroorotase	ENSOARG00000019222	3:34181704-34203269:+1	hydrolase activity, acting on carbon-nitrogen (but not peptide) bonds (GO:0016810) | hydrolase activity (GO:0016787) | amino acid binding (GO:0016597) | enzyme binding (GO:0019899) | catalytic activity (GO:0003824) | ATP binding (GO:0005524) | aspartate carbamoyltransferase activity (GO:0004070) | carbamoyl-phosphate synthase (glutamine-hydrolyzing) activity (GO:0004088) | metal ion binding (GO:0…	metabolic process (GO:0008152) | nitrogen compound metabolic process (GO:0006807) | glutamine metabolic process (GO:0006541) | de novo pyrimidine nucleobase biosynthetic process (GO:0006207) | cellular amino acid metabolic process (GO:0006520)	nuclear matrix (GO:0016363) | nucleus (GO:0005634) | cytosol (GO:0005829) | membrane (GO:0016020) | nucleoplasm (GO:0005654) | extracellular exosome (GO:0070062)	Cluster0001
CADPS2	A230044C21Rik | Caps-2 | Caps2 | Cpd2 | RGD1559440 | RNF148 | caps | cpd2 | zgc:110135	calcium dependent secretion activator 2	ENSOARG00000000193	4:86747428-87115385:-1	protein binding (GO:0005515)	cellular response to starvation (GO:0009267) | positive regulation of exocytosis (GO:0045921) | synaptic vesicle priming (GO:0016082)	postsynaptic membrane (GO:0045211) | cytoplasmic vesicle (GO:0031410) | presynaptic membrane (GO:0042734) | nucleoplasm (GO:0005654) | intracellular membrane-bounded organelle (GO:0043231) | cytoplasmic, membrane-bounded vesicle (GO:0016023)	Cluster0001
CALD1	4833423D12Rik | AI195384 | AV071549 | AW536160 | C920027I18Rik | CAD | CDM | CaD | Caldesmon | H-CAD | HCAD | L-CAD | LCAD | NAG22 | l-Cad	caldesmon 1	ENSOARG00000007819	4:98490208-98649743:+1	actin binding (GO:0003779) | protein binding (GO:0005515) | myosin binding (GO:0017022) | calmodulin binding (GO:0005516)	muscle contraction (GO:0006936)	actin cytoskeleton (GO:0015629) | membrane (GO:0016020) | plasma membrane (GO:0005886) | actin cap (GO:0030478)	Cluster0001
CALHM2	2810048G17Rik | FAM26B | Fam26b | RGD1308276 | fam26b | si:packtrz.5 | si:xx-packtrz.5 | wu:fj22g12 | zgc:91906	calcium homeostasis modulator 2	ENSOARG00000004070	22:23110257-23112622:-1	unknown	unknown	unknown	Cluster0001
CALML4	2010002G05Rik | NY-BR-20	calmodulin like 4	ENSOARG00000018411	7:14803134-14812332:-1	calcium ion binding (GO:0005509)	unknown	unknown	Cluster0001
CAMKMT	1700106N22Rik | AI480743 | AV099781 | C11H2orf34 | C2orf34 | C3H2orf34 | CLNMT | CaM KMT | Cam | KMT | RGD1310453 | c2orf34 | cam-kmt | clnmt | kmt	calmodulin-lysine N-methyltransferase	ENSOARG00000006111	3:79469323-79551572:-1	calmodulin-lysine N-methyltransferase activity (GO:0018025)	mitochondrion organization (GO:0007005) | peptidyl-lysine methylation (GO:0018022)	nucleus (GO:0005634)	Cluster0001
CAMSAP2	1600013L13Rik | 4930541M15Rik | CAMSAP1L1 | Camsap1l1 | RGD1310950 | camsap1l1 | mKIAA1078	calmodulin regulated spectrin associated protein family member 2	ENSOARG00000016523	12:77483373-77578377:+1	protein binding (GO:0005515) | microtubule binding (GO:0008017) | microtubule minus-end binding (GO:0051011)	regulation of organelle organization (GO:0033043) | microtubule cytoskeleton organization (GO:0000226)	centrosome (GO:0005813)	Cluster0001
CANT1	5830420C20Rik | Apy1h | D11Bwg0554e | DBQD | DBQD1 | Entpd8 | LGALS3BP | SCAN-1 | SCAN1 | SHAPY | Shapy | apyrase | srapy | xapy	calcium activated nucleotidase 1	ENSOARG00000003222	11:52393060-52396805:+1	pyrophosphatase activity (GO:0016462) | calcium ion binding (GO:0005509) | signal transducer activity (GO:0004871)	positive regulation of I-kappaB kinase/NF-kappaB signaling (GO:0043123) | proteoglycan biosynthetic process (GO:0030166)	extracellular exosome (GO:0070062)	Cluster0001
CAP1	ATCAP1 | CAP | CAP 1 | CAP1-PEN | GRMZM2G056014 | Mch1 | T4L20.70 | T4L20_70 | cap | cap1-pen | cap1b | cyclase associated protein 1 | fj98f01 | wu:fj98f01 | xcap1 | zgc:63872	adenylate cyclase associated protein 1	ENSOARG00000020175	1:14429728-14442162:+1	actin binding (GO:0003779) | protein binding (GO:0005515)	ameboidal-type cell migration (GO:0001667) | receptor-mediated endocytosis (GO:0006898) | actin cytoskeleton organization (GO:0030036) | cell morphogenesis (GO:0000902) | cytoskeleton organization (GO:0007010)	focal adhesion (GO:0005925) | cytoplasm (GO:0005737) | cortical actin cytoskeleton (GO:0030864) | extracellular exosome (GO:0070062)	Cluster0001
CAPN1	CANP | CANP 1 | CANP1 | CANPL1 | Capa-1 | Capa1 | calpain | canp | canpl1 | capn3 | mu-calpin | muCANP | muCL | mucanp | mucl	calpain 1	ENSOARG00000013465	21:42712976-42740799:+1	protein binding (GO:0005515) | calcium ion binding (GO:0005509) | cysteine-type peptidase activity (GO:0008234) | hydrolase activity (GO:0016787) | peptidase activity (GO:0008233) | calcium-dependent cysteine-type endopeptidase activity (GO:0004198)	mammary gland involution (GO:0060056) | receptor catabolic process (GO:0032801) | proteolysis (GO:0006508)	plasma membrane (GO:0005886) | membrane (GO:0016020) | extracellular exosome (GO:0070062) | intracellular (GO:0005622) | cytosol (GO:0005829) | focal adhesion (GO:0005925) | cytoplasm (GO:0005737) | lysosome (GO:0005764) | mitochondrion (GO:0005739)	Cluster0001
CAPN10	AW049679 | CANP10 | Calpain-10 | Capn8 | NIDDM1 | mKIAA1845 | si:ch73-216b13.1	calpain 10	ENSOARG00000018439	1:946340-952932:-1	cysteine-type peptidase activity (GO:0008234) | hydrolase activity (GO:0016787) | peptidase activity (GO:0008233) | calcium-dependent cysteine-type endopeptidase activity (GO:0004198)	type B pancreatic cell apoptotic process (GO:0097050) | positive regulation of intracellular transport (GO:0032388) | actin cytoskeleton reorganization (GO:0031532) | positive regulation of insulin secretion (GO:0032024) | positive regulation of type B pancreatic cell apoptotic process (GO:2000676) | positive regulation of glucose import (GO:0046326) | proteolysis (GO:0006508) | cellular response…	intracellular (GO:0005622) | cell (GO:0005623) | cytosol (GO:0005829) | mitochondrion (GO:0005739)	Cluster0001
CAPN2	AI326419 | CANP 2 | CANP2 | CANPL2 | CANPml | Capa-2 | Capa2 | canp2 | canpl2 | canpml | capn2.2 | m-calpain | m-calpin | mCANP | mcanp	calpain 2	ENSOARG00000015097	12:25191495-25241603:+1	protein binding (GO:0005515) | calcium ion binding (GO:0005509) | peptidase activity (GO:0008233) | calcium-dependent cysteine-type endopeptidase activity (GO:0004198)	blastocyst development (GO:0001824) | proteolysis involved in cellular protein catabolic process (GO:0051603) | cellular response to amino acid stimulus (GO:0071230) | myoblast fusion (GO:0007520) | proteolysis (GO:0006508) | regulation of cytoskeleton organization (GO:0051493)	Golgi apparatus (GO:0005794) | plasma membrane (GO:0005886) | endoplasmic reticulum (GO:0005783) | pseudopodium (GO:0031143) | extracellular exosome (GO:0070062) | intracellular (GO:0005622) | nucleus (GO:0005634) | focal adhesion (GO:0005925) | cytosol (GO:0005829) | membrane raft (GO:0045121) | chromatin (GO:0000785) | cytoplasm (GO:0005737) | perinuclear endoplasmic reticulum (GO:0097038) | ly…	Cluster0001
CAPNS1	CALPAIN4 | CANP | CANPS | CAPN4 | CDPS | CSS1 | Capa-4 | Capa4 | Capn4 | D7Ertd146e | calpain4 | canps | capn4 | cdps | css1	calpain small subunit 1	ENSOARG00000005281	14:45921290-45927167:+1	protein binding (GO:0005515) | calcium ion binding (GO:0005509)	proteolysis (GO:0006508)	cytosol (GO:0005829) | membrane (GO:0016020) | extracellular exosome (GO:0070062)	Cluster0001
CARD11	0610008L17Rik | 2410011D02Rik | BENTA | BIMP3 | CARMA1 | IMD11 | PPBL	caspase recruitment domain family member 11	ENSOARG00000004356	24:40316370-40355402:+1	protein binding (GO:0005515) | CARD domain binding (GO:0050700)	positive regulation of NF-kappaB transcription factor activity (GO:0051092) | regulation of immune response (GO:0050776) | positive regulation of T cell proliferation (GO:0042102) | positive regulation of B cell proliferation (GO:0030890) | positive regulation of T cell activation (GO:0050870) | regulation of T cell differentiation (GO:0045580) | T cell costimulation (GO:0031295) | regulation of …	T cell receptor complex (GO:0042101) | cytoplasm (GO:0005737) | membrane raft (GO:0045121) | immunological synapse (GO:0001772) | plasma membrane (GO:0005886) | extracellular exosome (GO:0070062)	Cluster0001
CARD9	CANDF2 | Gm782 | hCARD9 | si:dkey-1o2.6	caspase recruitment domain family member 9	ENSOARG00000004519	3:3005001-3011028:+1	protein binding (GO:0005515) | CARD domain binding (GO:0050700) | protein homodimerization activity (GO:0042803)	defense response to Gram-positive bacterium (GO:0050830) | response to drug (GO:0042493) | regulation of interleukin-2 biosynthetic process (GO:0045076) | response to exogenous dsRNA (GO:0043330) | positive regulation of I-kappaB kinase/NF-kappaB signaling (GO:0043123) | positive regulation of stress-activated MAPK cascade (GO:0032874) | response to muramyl dipeptide (GO:0032495) | response to pe…	cytoplasm (GO:0005737)	Cluster0001
CARHSP1	1200011K09Rik | CRHSP-24 | CSDC1 | Crhsp-24 | Crhsp24 | D16Ertd465e | crhsp-24 | csdc1 | wu:fc04b03 | zgc:65920	calcium regulated heat stable protein 1	ENSOARG00000005359	24:7684641-7687775:-1	nucleic acid binding (GO:0003676) | protein binding (GO:0005515) | mRNA 3 -UTR binding (GO:0003730) | DNA binding (GO:0003677)	regulation of transcription, DNA-templated (GO:0006355) | regulation of mRNA stability (GO:0043488)	cytoplasmic exosome (RNase complex) (GO:0000177) | cytosol (GO:0005829) | P granule (GO:0043186) | extracellular exosome (GO:0070062)	Cluster0001
CARS	CA3 | CARS1 | CYSRS | CysRS | MGC:11246 | sb:cb71	cysteinyl-tRNA synthetase	ENSOARG00000001965	21:47814507-47833642:+1	ATP binding (GO:0005524) | protein binding (GO:0005515) | protein homodimerization activity (GO:0042803) | cysteine-tRNA ligase activity (GO:0004817) | aminoacyl-tRNA ligase activity (GO:0004812) | tRNA binding (GO:0000049) | nucleotide binding (GO:0000166)	tRNA aminoacylation for protein translation (GO:0006418) | cysteinyl-tRNA aminoacylation (GO:0006423)	cytoplasm (GO:0005737)	Cluster0001
CASC4	D130060C09Rik | H63 | RGD1305985 | VGFG2573	cancer susceptibility candidate 4	ENSOARG00000003595	7:99623993-99677345:+1	unknown	unknown	Golgi apparatus (GO:0005794)	Cluster0001
CASKIN1	3300002N10Rik | ANKS5A | C130061I24 | C630036E02Rik | Caskin-1 | caskin-1 | mKIAA1306	CASK interacting protein 1	ENSOARG00000017812	24:1687091-1702963:-1	protein binding (GO:0005515)	unknown	unknown	Cluster0001
CASP2	CASP-2 | Caspase-2 | ICH-1 | ICH-1L/1S | ICH1 | ICH1L1S | NEDD-2 | NEDD2 | Nedd2 | PPP1R57 | caspase-2 | xCaspase-2	caspase 2	ENSOARG00000017720	4:106114020-106129831:+1	cysteine-type endopeptidase activity involved in apoptotic process (GO:0097153) | protein binding (GO:0005515) | cysteine-type endopeptidase activity (GO:0004197) | cysteine-type peptidase activity (GO:0008234) | protein domain specific binding (GO:0019904)	extrinsic apoptotic signaling pathway in absence of ligand (GO:0097192) | positive regulation of apoptotic signaling pathway (GO:2001235) | positive regulation of apoptotic process (GO:0043065) | protein processing (GO:0016485) | apoptotic process (GO:0006915) | DNA damage response, signal transduction by p53 class mediator resulting in cell cycle arrest (GO:0006977) | proteolysis (GO:0006508) | …	nucleus (GO:0005634) | cytoplasm (GO:0005737)	Cluster0001
CATSPERG	C19orf15	cation channel sperm associated auxiliary subunit gamma	ENSOARG00000005588	14:47334283-47363216:+1	unknown	unknown	CatSper complex (GO:0036128) | sperm principal piece (GO:0097228)	Cluster0001
CBX1	CBX | Cbx | Cbx-rs2 | E430007M08Rik | HP1-BETA | HP1B | HP1Hs-beta | HP1Hsbeta | Hp1beta | M31 | MOD1 | p25beta	chromobox 1	ENSOARG00000005595	X:49444274-49444831:-1	identical protein binding (GO:0042802) | protein binding (GO:0005515) | histone methyltransferase binding (GO:1990226) | protein homodimerization activity (GO:0042803) | enzyme binding (GO:0019899)	negative regulation of transcription, DNA-templated (GO:0045892)	pericentric heterochromatin (GO:0005721) | female pronucleus (GO:0001939) | spindle (GO:0005819) | chromocenter (GO:0010369) | nucleus (GO:0005634) | chromosome, centromeric region (GO:0000775) | chromatin (GO:0000785) | nuclear chromosome, telomeric region (GO:0000784) | male pronucleus (GO:0001940)	Cluster0001
CBX7	1600014J01Rik | AI851678 | D15Ertd417e	chromobox 7	ENSOARG00000016400	3:214573785-214590886:-1	single-stranded RNA binding (GO:0003727) | chromatin binding (GO:0003682) | protein binding (GO:0005515) | methylated histone binding (GO:0035064)	negative regulation of transcription from RNA polymerase II promoter (GO:0000122) | sebaceous gland development (GO:0048733)	heterochromatin (GO:0000792) | PcG protein complex (GO:0031519) | nucleus (GO:0005634) | nuclear chromatin (GO:0000790) | cytoplasm (GO:0005737) | PRC1 complex (GO:0035102) | nucleoplasm (GO:0005654)	Cluster0001
CC2D2A	5730509K17Rik | JBTS9 | MKS6 | RGD1561042 | b2b1035Clo | fc03c12 | wu:fc03c12	coiled-coil and C2 domain containing 2A	ENSOARG00000008987	6:110215972-110338487:+1	protein binding (GO:0005515)	cilium morphogenesis (GO:0060271) | nonmotile primary cilium assembly (GO:0035058) | motile primary cilium assembly (GO:1903887) | protein localization to ciliary transition zone (GO:1904491) | heart development (GO:0007507) | neural tube closure (GO:0001843) | cilium assembly (GO:0042384) | camera-type eye development (GO:0043010) | axoneme assembly (GO:0035082) | motile cilium assembly (GO:0044…	MKS complex (GO:0036038) | ciliary transition zone (GO:0035869)	Cluster0001
CCDC102A	BC027663 | Gm586 | RGD1308684 | fc66e01 | wu:fc66e01 | zgc:77294	coiled-coil domain containing 102A	ENSOARG00000000394	14:24931676-24942837:-1	unknown	unknown	unknown	Cluster0001
CCDC120	AA030924 | DXImx50e | JM11 | Jm11 | RGD1561596 | Sfc25 | si:dkey-13a21.14 | zgc:153457	coiled-coil domain containing 120	ENSOARG00000011085	X:52764006-52775305:-1	unknown	unknown	unknown	Cluster0001
CCDC130	4930527D15Rik | C77430 | RGD1307598 | zgc:103496	coiled-coil domain containing 130	ENSOARG00000008265	5:9984402-9993362:-1	protein binding (GO:0005515)	response to virus (GO:0009615)	unknown	Cluster0001
CCDC14	G630039H03Rik | RGD1562189 | si:ch211-155d24.3	coiled-coil domain containing 14	ENSOARG00000020205	1:186571189-186616335:-1	protein binding (GO:0005515)	substantia nigra development (GO:0021762) | protein localization to centrosome (GO:0071539)	centrosome (GO:0005813) | centriolar satellite (GO:0034451)	Cluster0001
CCDC142	A230058J24Rik | RGD1561779 | fa03b08 | si:dkey-102m7.4 | wu:fa03b08	coiled-coil domain containing 142	ENSOARG00000012719	3:96268482-96274873:-1	unknown	unknown	unknown	Cluster0001
CCDC153	RGD1305351 | zgc:171582	coiled-coil domain containing 153	ENSOARG00000014758	15:29255732-29259599:-1	protein binding (GO:0005515)	unknown	unknown	Cluster0001
CCDC154	C16orf29 | CLCN7 | Ccdc157 | Gm317 | RGD1559998	coiled-coil domain containing 154	ENSOARG00000014900	24:1031102-1039442:-1	unknown	unknown	unknown	Cluster0001
CCDC157	4930562D19Rik | mKIAA1656 | si:busm1-150f13.1 | si:ch211-242m24.6 | si:dz150f13.1	coiled-coil domain containing 157	ENSOARG00000007031	17:68905493-68914772:+1	unknown	unknown	unknown	Cluster0001
CCDC17	.	coiled-coil domain containing 17	ENSOARG00000001911	1:20013741-20017388:-1	protein binding (GO:0005515)	unknown	unknown	Cluster0001
CCDC184	5630400A08 | AI836003 | C11H12orf68 | C12H12orf68 | C12orf68 | C15H12orf68 | C27H12orf68 | C3H12orf68 | C5H12orf68 | C6H12orf68 | C8H12orf68 | CB4H12orf68	coiled-coil domain containing 184	ENSOARG00000017714	3:138196161-138196736:-1	protein binding (GO:0005515)	unknown	cytoplasm (GO:0005737)	Cluster0001
CCDC187	4932418E24Rik | RGD1565512 | zgc:162431	coiled-coil domain containing 187	ENSOARG00000004584	3:3064851-3093553:+1	unknown	unknown	unknown	Cluster0001
CCDC191	2610015P09Rik | 8430422M09Rik | AU040712 | KIAA1407 | Kiaa1407 | QtsA-14717 | QtsA-16413 | RGD1566314 | kiaa1407 | zgc:92218	coiled-coil domain containing 191	ENSOARG00000019556	1:177002334-177098289:-1	unknown	unknown	unknown	Cluster0001
CCDC22	AI481216 | CXorf37 | DXImx40e | JM1 | Ppp1r3f | RGD1560910 | RTSC2 | Sfc22 | zgc:114058	coiled-coil domain containing 22	ENSOARG00000010428	X:52614580-52634619:-1	protein binding (GO:0005515) | cullin family protein binding (GO:0097602)	positive regulation of protein ubiquitination involved in ubiquitin-dependent protein catabolic process (GO:2000060) | cytoplasmic sequestering of NF-kappaB (GO:0007253) | cellular copper ion homeostasis (GO:0006878) | negative regulation of I-kappaB kinase/NF-kappaB signaling (GO:0043124) | positive regulation of I-kappaB kinase/NF-kappaB signaling (GO:0043123) | Golgi to plasma membrane transpo…	unknown	Cluster0001
CCDC3	2310045O21Rik | RGD1559473	coiled-coil domain containing 3	ENSOARG00000015478	13:16536911-16541417:-1	unknown	positive regulation of lipid biosynthetic process (GO:0046889) | positive regulation of fat cell differentiation (GO:0045600)	endoplasmic reticulum (GO:0005783) | extracellular region (GO:0005576)	Cluster0001
CCDC30	1700001O02Rik | 1700041C02Rik | 1700111D19Rik | 4930445I03Rik | PFD6L | PFDN6L | QtsA-16296 | QtsA-17713 | RGD1305604 | RGD1565923	coiled-coil domain containing 30	ENSOARG00000020435	1:16813701-16937016:+1	unknown	unknown	extracellular exosome (GO:0070062)	Cluster0001
CCDC42	A530001H01Rik | CCDC42A | RGD1565925 | ccdc42a	coiled-coil domain containing 42	ENSOARG00000001933	11:27821246-27834755:-1	protein binding (GO:0005515)	unknown	unknown	Cluster0001
CCDC50	C3orf6 | C3orf6h | DFNA44 | YMER | c3orf6 | ymer	coiled-coil domain containing 50	ENSOARG00000020450	1:194226618-194269141:-1	protein binding (GO:0005515) | ubiquitin protein ligase binding (GO:0031625)	sensory perception of sound (GO:0007605)	cytoplasm (GO:0005737) | microtubule (GO:0005874)	Cluster0001
CCDC57	4933434G05Rik	coiled-coil domain containing 57	ENSOARG00000016997	11:49837708-49934959:+1	protein binding (GO:0005515)	unknown	unknown	Cluster0001
CCDC61	C530028I08Rik | Gm159 | RGD1307390 | zgc:153153	coiled-coil domain containing 61	ENSOARG00000010443	14:52576902-52588825:+1	unknown	unknown	centrosome (GO:0005813)	Cluster0001
CCDC67	4933401K09Rik | Deup1 | RGD1306632 | deup1	coiled-coil domain containing 67	ENSOARG00000002606	21:899477-1025763:-1	protein binding (GO:0005515)	multi-ciliated epithelial cell differentiation (GO:1903251) | de novo centriole assembly (GO:0098535)	deuterosome (GO:0098536)	Cluster0001
CCDC71	2600016J21Rik	coiled-coil domain containing 71	ENSOARG00000014388	19:50809613-50811101:+1	unknown	unknown	unknown	Cluster0001
CCDC8	3M3 | ENSMUSG00000041117 | PPP1R20 | p90	coiled-coil domain containing 8	ENSOARG00000010607	14:52766191-52767890:+1	unknown	negative regulation of phosphatase activity (GO:0010923) | regulation of mitotic nuclear division (GO:0007088) | microtubule cytoskeleton organization (GO:0000226)	centrosome (GO:0005813) | cytoplasm (GO:0005737) | plasma membrane (GO:0005886) | 3M complex (GO:1990393)	Cluster0001
CCDC80	2610001E17Rik | CL2 | DRO1 | Dro1 | SSG-1 | SSG1 | Ssg1 | URB | Urb | cequarin | dro1 | equarin-S | okuribin | si:bz20i5.2 | ssg1 | urb | zgc:113236	coiled-coil domain containing 80	ENSOARG00000019332	1:175729335-175762809:-1	fibronectin binding (GO:0001968) | glycosaminoglycan binding (GO:0005539) | heparin binding (GO:0008201)	positive regulation of cell-substrate adhesion (GO:0010811) | extracellular matrix organization (GO:0030198)	basement membrane (GO:0005604) | proteinaceous extracellular matrix (GO:0005578) | interstitial matrix (GO:0005614)	Cluster0001
CCDC82	2310043N13Rik | HSPC048 | fi16c06 | wu:fi16c06 | zgc:66477	coiled-coil domain containing 82	ENSOARG00000008409	15:13337867-13365217:+1	unknown	unknown	unknown	Cluster0001
CCDC88A	A430106J12Rik | AI848406 | APE | Ape | C130096N06Rik | C330012F17Rik | D130005J21Rik | GIRDIN | GIV | GRDN | Girdin | Giv | Grdn | HkRP1 | Hkrp1 | KIAA1212 | RGD1306694	coiled-coil domain containing 88A	ENSOARG00000002400	3:68546298-68659018:+1	actin binding (GO:0003779) | protein binding (GO:0005515) | phosphatidylinositol binding (GO:0035091) | protein homodimerization activity (GO:0042803) | microtubule binding (GO:0008017) | protein kinase B binding (GO:0043422)	regulation of cell proliferation (GO:0042127) | regulation of DNA replication (GO:0006275) | cell migration (GO:0016477) | regulation of neuron projection development (GO:0010975) | lamellipodium assembly (GO:0030032) | TOR signaling (GO:0031929) | regulation of actin cytoskeleton organization (GO:0032956) | regulation of protein phosphorylation (GO:0001932) | membrane organization (GO:0061024) |…	Golgi apparatus (GO:0005794) | plasma membrane (GO:0005886) | membrane (GO:0016020) | endoplasmic reticulum (GO:0005783) | cytoplasmic vesicle (GO:0031410) | cytosol (GO:0005829) | lamellipodium (GO:0030027) | cell leading edge (GO:0031252)	Cluster0001
CCDC9	2600011L02Rik | im:6893135 | im:7152076 | zgc:152785	coiled-coil domain containing 9	ENSOARG00000010972	14:53327344-53337291:+1	protein binding (GO:0005515) | poly(A) RNA binding (GO:0044822)	unknown	unknown	Cluster0001
CCDC94	2900016D05Rik | AI413813 | DDBDRAFT_0205793 | DDBDRAFT_0233745 | DDB_0205793 | DDB_0233745 | sb:eu776 | zgc:55914	coiled-coil domain containing 94	ENSOARG00000010339	5:17372511-17386132:-1	protein binding (GO:0005515)	unknown	unknown	Cluster0001
CCHCR1	C6orf18 | HCR | Hcr | SBP | hcr | sbp	coiled-coil alpha-helical rod protein 1	ENSOARG00000010321	20:27070313-27081285:+1	protein binding (GO:0005515)	protein export from nucleus (GO:0006611) | cell differentiation (GO:0030154)	centriole (GO:0005814) | nucleus (GO:0005634) | cytoplasm (GO:0005737)	Cluster0001
CCNA2	AA408589 | CCN1 | CCNA | CYCA | Ccn-1 | Ccn1 | Ccna | CycA2 | Cyca | Cyclin-A | Cyclin-A2 | cb671 | ccn1 | ccna | ccna1 | chunp6924 | cyclin-A2 | cyclinA | wu:fi36f03	cyclin A2	ENSOARG00000014176	6:3657737-3663110:+1	protein binding (GO:0005515) | protein kinase binding (GO:0019901)	Ras protein signal transduction (GO:0007265) | regulation of cyclin-dependent protein serine/threonine kinase activity (GO:0000079) | regulation of G2/M transition of mitotic cell cycle (GO:0010389) | positive regulation of transcription, DNA-templated (GO:0045893)	female pronucleus (GO:0001939) | Golgi apparatus (GO:0005794) | nucleus (GO:0005634) | cytoplasm (GO:0005737) | nucleoplasm (GO:0005654) | male pronucleus (GO:0001940)	Cluster0001
CCND3	9230106B05Rik | AA682053 | AL024085 | AW146355 | C78795 | zgc:103502	cyclin D3	ENSOARG00000002924	20:15789513-15889722:-1	protein binding (GO:0005515) | cyclin-dependent protein serine/threonine kinase activity (GO:0004693) | protein kinase binding (GO:0019901)	positive regulation of cyclin-dependent protein serine/threonine kinase activity (GO:0045737) | T cell proliferation (GO:0042098) | positive regulation of protein phosphorylation (GO:0001934) | regulation of cell cycle (GO:0051726) | signal transduction (GO:0007165) | cell cycle (GO:0007049)	nucleus (GO:0005634) | focal adhesion (GO:0005925) | cytoplasm (GO:0005737) | plasma membrane (GO:0005886) | cyclin-dependent protein kinase holoenzyme complex (GO:0000307)	Cluster0001
CCNH	6330408H09Rik | AI661354 | AV102684 | AW538719 | CAK | CycH | Cyclin-H | GekBS183P | cak | ccnh-A | p34 | p37 | zgc:114132	cyclin H	ENSOARG00000015931	5:84368655-84394266:-1	protein binding (GO:0005515) | DNA-dependent ATPase activity (GO:0008094) | RNA polymerase II carboxy-terminal domain kinase activity (GO:0008353) | protein kinase binding (GO:0019901) | kinase activity (GO:0016301) | cyclin-dependent protein serine/threonine kinase regulator activity (GO:0016538)	positive regulation of transcription from RNA polymerase II promoter (GO:0045944) | regulation of transcription, DNA-templated (GO:0006355) | regulation of cyclin-dependent protein serine/threonine kinase activity (GO:0000079) | transcription, DNA-templated (GO:0006351) | transcription from RNA polymerase II promoter (GO:0006366)	cyclin-dependent protein kinase activating kinase holoenzyme complex (GO:0019907) | nucleus (GO:0005634) | holo TFIIH complex (GO:0005675) | TFIIK complex (GO:0070985) | nucleoplasm (GO:0005654)	Cluster0001
CCNI	CCNI1 | CYC1 | CYI | Cyclin-I | cyc1 | cyclin-I | cyi | im:4967226 | wu:fb18c12 | wu:fk71g05 | zgc:158424 | zgc:55449 | zgc:85721	cyclin I	ENSOARG00000017601	6:91541615-91576090:-1	unknown	regulation of cell cycle (GO:0051726)	unknown	Cluster0001
CCNL1	2610030E23Rik | ANIA6A | AU018493 | Ania-6a | BM-001 | Ccnl | Cyclin-L1 | MCM2 | MCM7 | PRO1073 | ania-6a | bm-001 | cyclin-L1 | pro1073	cyclin L1	ENSOARG00000002811	1:228528893-228540824:+1	protein binding (GO:0005515) | protein kinase binding (GO:0019901)	regulation of transcription, DNA-templated (GO:0006355) | regulation of cyclin-dependent protein serine/threonine kinase activity (GO:0000079) | RNA processing (GO:0006396)	nucleus (GO:0005634)	Cluster0001
CCNL2	1700010A01Rik | 1810019L15Rik | 2010319M22Rik | AA409936 | ANIA-6B | AW261738 | Ania-6b | CCNL1 | CCNM | CCNS | Cyclin-L1 | Cyclin-L2 | HCLA-150 | HCLA-ISO | HLA-ISO | PCEE | Pcee | SB138	cyclin L2	ENSOARG00000003648	12:49206920-49216787:+1	protein binding (GO:0005515) | protein kinase binding (GO:0019901)	regulation of transcription, DNA-templated (GO:0006355) | regulation of cyclin-dependent protein serine/threonine kinase activity (GO:0000079)	nucleus (GO:0005634) | nucleoplasm (GO:0005654) | intracellular membrane-bounded organelle (GO:0043231)	Cluster0001
CCNO	C86987 | CCNU | CILD29 | Ccnu | Cyclin-O | E130318K11 | RGD1565217 | UDG2 | Ung2 | ccno-a | ccnu | cyclin-O | udg2 | ung2	cyclin O	ENSOARG00000007882	16:23966633-23969176:+1	uracil DNA N-glycosylase activity (GO:0004844)	multi-ciliated epithelial cell differentiation (GO:1903251) | cell cycle (GO:0007049) | base-excision repair (GO:0006284) | cell division (GO:0051301) | cilium assembly (GO:0042384)	nucleus (GO:0005634) | cytoplasm (GO:0005737) | nucleoplasm (GO:0005654)	Cluster0001
CCP110	6330503K22Rik | AA415922 | AI427129 | AW557948 | CP110 | Cep110 | Cp110 | RGD1310509 | cp110	centriolar coiled-coil protein 110	ENSOARG00000012082	24:17081831-17098590:+1	protein binding (GO:0005515)	negative regulation of cilium assembly (GO:1902018) | centrosome duplication (GO:0051298) | centriole replication (GO:0007099) | positive regulation of cilium assembly (GO:0045724) | regulation of cytokinesis (GO:0032465) | ciliary basal body organization (GO:0032053)	centrosome (GO:0005813) | centriole (GO:0005814) | protein complex (GO:0043234) | microtubule organizing center (GO:0005815)	Cluster0001
CCPG1	1700030B06Rik | 1810073J13Rik | 9430028F23Rik | AI426686 | AI875170 | CPR8 | D9Ertd392e | zgc:101711	cell cycle progression 1	ENSOARG00000020903	7:51946458-51969770:+1	protein binding (GO:0005515)	positive regulation of transcription from RNA polymerase II promoter (GO:0045944) | regulation of Rho guanyl-nucleotide exchange factor activity (GO:2001106) | positive regulation of cell proliferation (GO:0008284) | positive regulation of cell cycle (GO:0045787)	membrane (GO:0016020)	Cluster0001
CCSAP (assigned to ENSOARG00000003038)	.	centriole, cilia and spindle associated protein	ENSOARG00000003038	25:655240-657732:-1	microtubule binding (GO:0008017)	mitotic spindle microtubule depolymerization (GO:1990755) | regulation of mitotic spindle assembly (GO:1901673)	centrosome (GO:0005813) | spindle (GO:0005819) | cytoskeleton (GO:0005856) | axoneme (GO:0005930) | mitotic spindle (GO:0072686) | ciliary basal body (GO:0036064) | ciliary transition zone (GO:0035869) | axon (GO:0030424) | centriole (GO:0005814) | cilium (GO:0005929) | mitotic spindle astral microtubule (GO:0061673)	Cluster0001
CCT5	BcDNA.GM12270 | BcDNA:GM12270 | CCT-epsilon | CCT5 | CCTE | CG8439 | Ccte | DDBDRAFT_0204244 | DDBDRAFT_0233994 | DDB_0204244 | DDB_0233994 | Dmel\CG8439 | GB10587 | HEL-S-69 | PNAS-102 | TCP-1-epsilon | TCP-1epsilon | TCP5 | TCPE | Tcp1-epsilon | cct-epsilon | cct5 | cct5a | ccte | l(2)06444 | mKIAA0098 | wu:fb54h08	chaperonin containing TCP1 subunit 5	ENSOARG00000014259	16:62798795-62809615:-1	ATP binding (GO:0005524) | protein binding (GO:0005515) | beta-tubulin binding (GO:0048487) | G-protein beta-subunit binding (GO:0031681) | unfolded protein binding (GO:0051082) | nucleotide binding (GO:0000166)	protein folding (GO:0006457) | positive regulation of telomere maintenance via telomerase (GO:0032212) | positive regulation of protein localization to Cajal body (GO:1904871) | toxin transport (GO:1901998) | binding of sperm to zona pellucida (GO:0007339) | positive regulation of establishment of protein localization to telomere (GO:1904851) | protein stabilization (GO:0050821) | positive regula…	centrosome (GO:0005813) | cell body (GO:0044297) | nucleolus (GO:0005730) | extracellular exosome (GO:0070062) | myelin sheath (GO:0043209) | zona pellucida receptor complex (GO:0002199) | cytoplasm (GO:0005737) | microtubule (GO:0005874) | chaperonin-containing T-complex (GO:0005832)	Cluster0001
CD101	EWI-101 | Gm1016 | Gm734 | IGSF2 | Igsf2 | V7	CD101 molecule	ENSOARG00000020258	1:93525875-93573646:+1	protein binding (GO:0005515)	positive regulation of myeloid leukocyte differentiation (GO:0002763)	extracellular exosome (GO:0070062)	Cluster0001
CD109	9930012E15Rik | AI480638 | CPAMD7 | GARP | p180 | r150 | si:zfos-875e8.2	CD109 molecule	ENSOARG00000006251	8:273763-410091:+1	transforming growth factor beta binding (GO:0050431) | endopeptidase inhibitor activity (GO:0004866)	negative regulation of protein phosphorylation (GO:0001933) | negative regulation of wound healing (GO:0061045) | negative regulation of transforming growth factor beta receptor signaling pathway (GO:0030512) | regulation of keratinocyte differentiation (GO:0045616) | negative regulation of keratinocyte proliferation (GO:0010839) | osteoclast fusion (GO:0072675) | negative regulation of endopepti…	extracellular space (GO:0005615) | cell surface (GO:0009986) | extracellular region (GO:0005576)	Cluster0001
CD14	.	monocyte differentiation antigen CD14 precursor	ENSOARG00000025180	5:49150405-49151522:-1	lipopolysaccharide binding (GO:0001530) | protein binding (GO:0005515) | lipoteichoic acid binding (GO:0070891)	positive regulation of type I interferon production (GO:0032481) | response to bacterium (GO:0009617) | cellular response to diacyl bacterial lipopeptide (GO:0071726) | response to molecule of bacterial origin (GO:0002237) | positive regulation of tumor necrosis factor production (GO:0032760) | positive regulation of endocytosis (GO:0045807) | cellular response to lipopolysaccharide (GO:0071222) …	lipopolysaccharide receptor complex (GO:0046696) | external side of plasma membrane (GO:0009897) | extracellular space (GO:0005615) | Golgi apparatus (GO:0005794) | anchored component of external side of plasma membrane (GO:0031362) | membrane raft (GO:0045121) | extracellular exosome (GO:0070062)	Cluster0001
CD163	CD163v2 | CD163v3 | M130 | MM130 | m130 | mm130	CD163 molecule	ENSOARG00000002862	3:206525820-206562443:+1	protein binding (GO:0005515) | scavenger receptor activity (GO:0005044)	receptor-mediated endocytosis (GO:0006898)	membrane (GO:0016020)	Cluster0001
CD274	A530045L16Rik | B7-H | B7H1 | B7h1 | CD247 | PD-L1 | PDCD1L1 | PDCD1LG1 | PDL-1 | PDL1 | Pdcd1l1 | Pdcd1lg1 | Pdl1 | RGD1566211	CD274 molecule	ENSOARG00000013509	2:73044621-73061206:+1	protein binding (GO:0005515)	response to cytokine (GO:0034097) | immune response (GO:0006955) | negative regulation of interleukin-10 production (GO:0032693) | negative regulation of tumor necrosis factor superfamily cytokine production (GO:1903556) | T cell costimulation (GO:0031295) | cell surface receptor signaling pathway (GO:0007166) | negative regulation of interferon-gamma production (GO:0032689) | toxin transport (GO…	integral component of membrane (GO:0016021) | external side of plasma membrane (GO:0009897) | membrane (GO:0016020) | extracellular exosome (GO:0070062)	Cluster0001
CD276	4Ig-B7-H3 | 6030411F23Rik | AU016588 | B7-H3 | B7H3 | B7RP-2 | B7h3 | b7-h3 | b7h3 | sc:d0645 | zgc:158279	CD276 molecule	ENSOARG00000019030	7:20126968-20139147:+1	protein binding (GO:0005515) | receptor binding (GO:0005102)	negative regulation of interferon-gamma biosynthetic process (GO:0045077) | positive regulation of bone mineralization (GO:0030501) | regulation of immune response (GO:0050776) | T cell activation (GO:0042110) | positive regulation of T cell proliferation (GO:0042102) | negative regulation of inflammatory response (GO:0050728) | negative regulation of interleukin-2 biosynthetic process (GO:004508…	integral component of membrane (GO:0016021) | external side of plasma membrane (GO:0009897) | membrane (GO:0016020) | extracellular exosome (GO:0070062)	Cluster0001
CD34	AU040960	CD34 molecule	ENSOARG00000013714	12:73589869-73605431:+1	sulfate binding (GO:0043199) | carbohydrate binding (GO:0030246) | transcription factor binding (GO:0008134)	positive regulation of angiogenesis (GO:0045766) | endothelial cell proliferation (GO:0001935) | stem cell proliferation (GO:0072089) | positive regulation of vasculogenesis (GO:2001214) | negative regulation of cellular response to heat (GO:1900035) | positive regulation of interleukin-10 production (GO:0032733) | glomerular filtration (GO:0003094) | negative regulation of neuron death (GO:19012…	cell periphery (GO:0071944) | cell surface (GO:0009986) | plasma membrane (GO:0005886) | membrane (GO:0016020) | extracellular region (GO:0005576) | external side of plasma membrane (GO:0009897) | cytoplasm (GO:0005737) | intercellular bridge (GO:0045171) | perinuclear region of cytoplasm (GO:0048471)	Cluster0001
CD55	CR | CROM | DAF | Daf | Daf-GPI | Daf1 | GPI-DAF | TC	CD55 molecule (Cromer blood group)	ENSOARG00000007971	12:4582491-4601032:+1	unknown	unknown	unknown	Cluster0001
CD58	LFA-3 | LFA3 | ag3	CD58 molecule	ENSOARG00000020234	1:93028623-93042779:-1	protein binding (GO:0005515) | receptor binding (GO:0005102)	cellular response to tumor necrosis factor (GO:0071356) | positive regulation of interleukin-8 secretion (GO:2000484) | cellular response to interferon-gamma (GO:0071346) | heterotypic cell-cell adhesion (GO:0034113)	cell surface (GO:0009986) | membrane (GO:0016020) | extracellular exosome (GO:0070062)	Cluster0001
CD59	16.3A5 | 1F5 | CIP | Cd59a | Cd59b | EJ16 | EJ30 | EL32 | G344 | HRF-20 | HRF20 | MAC-IP | MACIF | MACIP | MEM43 | MIC11 | MIN1 | MIN2 | MIN3 | MIRL | MSK21 | Protectin | QmoA-10351 | QnpA-17056 | ej16 | ej30 | el32 | fj38b04 | g344 | hrf-20 | hrf20 | lndc1 | ly6/neurotoxin like | mac-ip | p18-20 | wu:fj38b04	CD59 molecule	ENSOARG00000017909	15:62538805-62552821:-1	protein binding (GO:0005515)	negative regulation of activation of membrane attack complex (GO:0001971)	extracellular space (GO:0005615) | focal adhesion (GO:0005925) | cell surface (GO:0009986) | anchored component of external side of plasma membrane (GO:0031362) | vesicle (GO:0031982) | extracellular exosome (GO:0070062)	Cluster0001
CD68	GP110 | Gp110 | LAMP4 | Lamp4 | SCARD1 | Scard1 | gp110	CD68 molecule	ENSOARG00000014729	11:26871536-26873310:+1	unknown	cellular response to organic substance (GO:0071310)	membrane (GO:0016020)	Cluster0001
CD72	CD72b | CD72c | CHB1 | LYB2 | Ly-19 | Ly-32 | Ly-m19 | Lyb-2	CD72 molecule	ENSOARG00000011957	2:52594675-52607206:+1	protein binding (GO:0005515)	unknown	integral component of plasma membrane (GO:0005887)	Cluster0001
CD81	CVID6 | S5.7 | TAPA1 | TSPAN28 | Tapa-1 | Tapa1 | Tspan28 | s5.7 | tapa1 | tspan28	Ovis aries CD81 molecule (CD81), mRNA.	ENSOARG00000003182	21:48425698-48433056:-1	protein binding (GO:0005515) | transferrin receptor binding (GO:1990459) | MHC class II protein complex binding (GO:0023026)	regulation of protein stability (GO:0031647) | positive regulation of protein catabolic process in the vacuole (GO:1904352) | receptor internalization (GO:0031623) | protein localization (GO:0008104) | positive regulation of B cell proliferation (GO:0030890) | positive regulation of transcription from RNA polymerase II promoter (GO:0045944) | regulation of cell motility (GO:2000145) | activation …	integral component of membrane (GO:0016021) | focal adhesion (GO:0005925) | immunological synapse (GO:0001772) | vesicle (GO:0031982) | membrane (GO:0016020) | integral component of plasma membrane (GO:0005887) | extracellular exosome (GO:0070062)	Cluster0001
CD86	B7 | B7-2 | B7.2 | B70 | CD28LG2 | CD80/86 | CLS1 | Cd28l2 | ETC-1 | LAB72 | Ly-58 | Ly58 | MB7 | MB7-2 | TS/A-2	CD86 molecule	ENSOARG00000020112	1:184802052-184866057:+1	protein binding (GO:0005515)	B cell activation (GO:0042113) | defense response to virus (GO:0051607) | positive regulation of T cell proliferation (GO:0042102) | toll-like receptor 3 signaling pathway (GO:0034138) | toll-like receptor signaling pathway (GO:0002224) | cellular response to lipopolysaccharide (GO:0071222)	external side of plasma membrane (GO:0009897) | cell surface (GO:0009986) | intracellular membrane-bounded organelle (GO:0043231) | extracellular exosome (GO:0070062)	Cluster0001
CD9	BTCC-1 | DRAP-27 | MIC3 | MRP-1 | Mamu-MIC1 | TSPAN-29 | TSPAN29 | Tspan29	CD9 antigen	ENSOARG00000008605	3:208069062-208082480:-1	protein binding (GO:0005515)	paranodal junction assembly (GO:0030913) | receptor internalization (GO:0031623) | negative regulation of cell proliferation (GO:0008285) | cell adhesion (GO:0007155) | movement of cell or subcellular component (GO:0006928) | cellular response to low-density lipoprotein particle stimulus (GO:0071404) | fusion of sperm to egg plasma membrane (GO:0007342)	integral component of membrane (GO:0016021) | external side of plasma membrane (GO:0009897) | extracellular space (GO:0005615) | focal adhesion (GO:0005925) | extracellular vesicle (GO:1903561) | membrane (GO:0016020) | extracellular exosome (GO:0070062)	Cluster0001
CD99	1110061M03Rik | 2410026K10Rik | D4 | HBA71 | MIC2 | MIC2X | MIC2Y | MSK5X | Pilr-l | im:7159661 | pilr-1 | zgc:153928	CD99 molecule	ENSOARG00000008203	X:1210289-1227094:+1	unknown	unknown	focal adhesion (GO:0005925)	Cluster0001
CDC14B	2810432N10Rik | A530086E13Rik | AA472821 | Aaed1 | CC14A | CDC14A | CDC14B3 | Cdc14B1 | Cdc14B2 | cdc14a | cdc14beta | hCDC14B | xcdc14b | zgc:55844	cell division cycle 14B	ENSOARG00000008440	2:29482394-29533559:+1	protein binding (GO:0005515) | protein serine/threonine phosphatase activity (GO:0004722) | hydrolase activity (GO:0016787) | phosphatase activity (GO:0016791) | protein tyrosine/serine/threonine phosphatase activity (GO:0008138) | protein tyrosine phosphatase activity (GO:0004725)	G2 DNA damage checkpoint (GO:0031572) | protein dephosphorylation (GO:0006470) | positive regulation of ubiquitin protein ligase activity (GO:1904668) | dephosphorylation (GO:0016311) | peptidyl-tyrosine dephosphorylation (GO:0035335)	nucleus (GO:0005634) | nucleolus (GO:0005730) | nucleoplasm (GO:0005654) | nuclear membrane (GO:0031965)	Cluster0001
CDC25B	AI604853 | cdc25 | cdc25A | sb:cb317	cell division cycle 25B	ENSOARG00000001274	13:50726486-50734786:-1	protein binding (GO:0005515) | protein kinase binding (GO:0019901) | protein tyrosine phosphatase activity (GO:0004725)	mitotic M phase (GO:0000087) | positive regulation of mitotic cell cycle (GO:0045931) | female meiosis I (GO:0007144) | positive regulation of protein kinase activity (GO:0045860) | oocyte maturation (GO:0001556) | positive regulation of cytokinesis (GO:0032467) | protein phosphorylation (GO:0006468) | protein dephosphorylation (GO:0006470) | peptidyl-tyrosine dephosphorylation (GO:0035335)	centrosome (GO:0005813) | intracellular (GO:0005622) | nucleus (GO:0005634) | spindle pole (GO:0000922) | cytoplasm (GO:0005737) | nucleoplasm (GO:0005654)	Cluster0001
CDC40	1200003H23Rik | DDBDRAFT_0188449 | DDBDRAFT_0233421 | DDB_0188449 | DDB_0233421 | EHB3 | PRP17 | PRPF17 | SLT15 | SLU4 | zgc:86860	cell division cycle 40	ENSOARG00000010098	8:27087524-27132267:-1	protein binding (GO:0005515) | poly(A) RNA binding (GO:0044822)	unknown	catalytic step 2 spliceosome (GO:0071013)	Cluster0001
CDC42	AI747189 | AU018915 | CDC42 | CDC42Hs | CG12530 | Cdc42Dm | D-CDC42 | D-Cdc42 | D-cdc42 | DCDC42 | DCdc42 | Dcdc42 | Dm Cdc42 | DmCDC42 | Dmcdc42 | Dmel\CG12530 | G25K | GB20112 | GekBS088P | P40793 | TKS | Xcdc42 | cdc42 | cdc42a | cdc42hs | g25k | wu:fb07d08 | wu:fj62g06 | zgc:63918	cell division cycle 42	ENSOARG00000008088	2:243626656-243645084:-1	apolipoprotein A-I receptor binding (GO:0034191) | protein binding (GO:0005515) | GTPase activity (GO:0003924) | GTP-dependent protein binding (GO:0030742) | nucleotide binding (GO:0000166) | Rho GDP-dissociation inhibitor binding (GO:0051022) | thioesterase binding (GO:0031996) | identical protein binding (GO:0042802) | ubiquitin protein ligase activity (GO:0061630) | protein kinase binding (GO:…	regulation of filopodium assembly (GO:0051489) | epidermis morphogenesis (GO:0048730) | regulation of attachment of spindle microtubules to kinetochore (GO:0051988) | regulation of mitotic nuclear division (GO:0007088) | small GTPase mediated signal transduction (GO:0007264) | positive regulation of peptidyl-serine phosphorylation (GO:0033138) | regulation of protein catabolic process (GO:0042176…	cell periphery (GO:0071944) | midbody (GO:0030496) | mitotic spindle (GO:0072686) | plasma membrane (GO:0005886) | extracellular exosome (GO:0070062) | intracellular (GO:0005622) | cytosol (GO:0005829) | cytoplasm (GO:0005737) | leading edge membrane (GO:0031256) | neuronal cell body (GO:0043025) | cell projection (GO:0042995) | filopodium (GO:0030175) | neuron projection (GO:0043005) | membrane …	Cluster0001
CDC42BPB	MRCKB | MRCKb | mrckb | si:dkeyp-93h6.2 | wu:fb98c02 | wu:fc48b05 | wu:fc90d12	CDC42 binding protein kinase beta	ENSOARG00000005283	18:66325070-66387826:-1	protein binding (GO:0005515) | transferase activity, transferring phosphorus-containing groups (GO:0016772) | kinase activity (GO:0016301) | protein serine/threonine kinase activity (GO:0004674) | nucleotide binding (GO:0000166) | ATP binding (GO:0005524) | transferase activity (GO:0016740) | protein tyrosine kinase activity (GO:0004713) | protein kinase activity (GO:0004672) | metal ion binding …	actomyosin structure organization (GO:0031032) | cell migration (GO:0016477) | protein phosphorylation (GO:0006468) | phosphorylation (GO:0016310) | intracellular signal transduction (GO:0035556)	actomyosin (GO:0042641) | extracellular exosome (GO:0070062)	Cluster0001
CDC42BPG	BC046418 | CDC42BPA | DMPK2 | HSMDPKIN | KAPPA-200 | MRCKG | MRCKgamma | RGD1307260	CDC42 binding protein kinase gamma	ENSOARG00000010277	21:42368615-42383929:-1	protein binding (GO:0005515) | transferase activity, transferring phosphorus-containing groups (GO:0016772) | kinase activity (GO:0016301) | protein serine/threonine kinase activity (GO:0004674) | nucleotide binding (GO:0000166) | ATP binding (GO:0005524) | transferase activity (GO:0016740) | protein tyrosine kinase activity (GO:0004713) | protein kinase activity (GO:0004672) | magnesium ion bind…	protein phosphorylation (GO:0006468) | phosphorylation (GO:0016310)	cell leading edge (GO:0031252)	Cluster0001
CDC42SE1	1300002M12Rik | AW558204 | Cdcse1 | SCIP1 | SPEC1 | Spec1 | scip1 | spec1 | wu:fa55c04 | wu:fc05d06 | zgc:55642	CDC42 small effector 1	ENSOARG00000020926	1:99897673-99899278:-1	unknown	unknown	unknown	Cluster0001
CDC45	CDC45L | CDC45L2 | Cdc45l | Ci-cdc45 | DDBDRAFT_0189517 | DDBDRAFT_0237549 | DDB_0189517 | DDB_0237549 | PORC-PI-1 | SLD4 | cc45l | cdc45l | cdc45l2 | cell division cycle 45 | goa1 | porc-pi-1 | sna41 | wu:fi05h01 | zgc:56264	cell division cycle 45	ENSOARG00000017745	17:71901010-71914448:+1	protein binding (GO:0005515)	DNA replication initiation (GO:0006270)	centrosome (GO:0005813) | nucleus (GO:0005634)	Cluster0001
CDCA4	2410018C03Rik | HEPP | SEI-3 | SEI-3/HEPP | fb78b08 | si:dkey-177p2.7 | wu:fb78b08 | zgc:92217	cell division cycle associated 4	ENSOARG00000013958	18:68136498-68136974:-1	protein binding (GO:0005515)	unknown	nucleus (GO:0005634)	Cluster0001
CDCA5	2610036L13Rik | AL024086 | AW536684 | C85404 | RGD1560863 | SORORIN | Sororin | fb18a08 | si:dkey-273o13.2 | sororin | wu:fb18a08 | wu:fd13f03	cell division cycle associated 5	ENSOARG00000012000	21:42597646-42614252:-1	protein binding (GO:0005515)	mitotic nuclear division (GO:0007067) | G1/S transition of mitotic cell cycle (GO:0000082) | double-strand break repair (GO:0006302) | mitotic sister chromatid cohesion (GO:0007064) | positive regulation of exit from mitosis (GO:0031536) | positive regulation of cell cycle phase transition (GO:1901989) | mitotic chromosome condensation (GO:0007076) | regulation of cohesin loading (GO:0071922) | m…	nucleus (GO:0005634) | nuclear chromatin (GO:0000790) | cohesin complex (GO:0008278) | chromatin (GO:0000785) | cytoplasm (GO:0005737) | plasma membrane (GO:0005886) | nucleoplasm (GO:0005654)	Cluster0001
CDIPT	9530042F15Rik | D7Bwg0575e | PIS | PIS1 | Pis | Pis1 | pis | pis1 | zgc:77540	CDP-diacylglycerol--inositol 3-phosphatidyltransferase	ENSOARG00000005278	24:26399860-26402357:+1	protein binding (GO:0005515) | CDP-diacylglycerol-inositol 3-phosphatidyltransferase activity (GO:0003881) | transferase activity (GO:0016740) | phosphotransferase activity, for other substituted phosphate groups (GO:0016780)	phosphatidylinositol biosynthetic process (GO:0006661) | phospholipid biosynthetic process (GO:0008654)	integral component of membrane (GO:0016021) | membrane (GO:0016020)	Cluster0001
CDK10	BC017131 | DDBDRAFT_0216532 | DDBDRAFT_0229427 | DDB_0216532 | DDB_0229427 | PISSLRE | RM42 | cdc2rk | zgc:110252	cyclin dependent kinase 10	ENSOARG00000014334	14:14095984-14102868:+1	ATP binding (GO:0005524) | protein binding (GO:0005515) | protein tyrosine kinase activity (GO:0004713) | transferase activity, transferring phosphorus-containing groups (GO:0016772) | cyclin-dependent protein kinase activity (GO:0097472) | protein kinase activity (GO:0004672) | nucleotide binding (GO:0000166)	positive regulation of MAPK cascade (GO:0043410) | protein phosphorylation (GO:0006468)	unknown	Cluster0001
CDK14	Frizzled-1 | PFTAIRE1 | PFTK1 | Pftk1 | mKIAA0834 | pftaire1 | pftk1 | zgc:172096	cyclin dependent kinase 14	ENSOARG00000016384	4:7873876-8511553:+1	protein binding (GO:0005515) | cyclin-dependent protein serine/threonine kinase activity (GO:0004693) | transferase activity, transferring phosphorus-containing groups (GO:0016772) | cyclin binding (GO:0030332) | nucleotide binding (GO:0000166) | ATP binding (GO:0005524) | protein tyrosine kinase activity (GO:0004713) | protein kinase activity (GO:0004672)	regulation of canonical Wnt signaling pathway (GO:0060828) | G2/M transition of mitotic cell cycle (GO:0000086) | protein phosphorylation (GO:0006468)	nucleus (GO:0005634) | cytosol (GO:0005829) | cytoplasmic cyclin-dependent protein kinase holoenzyme complex (GO:0000308) | cytoplasm (GO:0005737) | plasma membrane (GO:0005886)	Cluster0001
CDK19	2700084L06Rik | AI845279 | AW228747 | CDC2L6 | CDK11 | CDK8 | Cdc2l6 | Cdk11 | bA346C16.3 | cdc2l6 | cdk-8 | cdk11 | mKIAA1028 | si:ch211-257g8.1	cyclin dependent kinase 19	ENSOARG00000009968	8:26592432-26760228:+1	ATP binding (GO:0005524) | protein tyrosine kinase activity (GO:0004713) | transferase activity, transferring phosphorus-containing groups (GO:0016772) | protein kinase activity (GO:0004672) | nucleotide binding (GO:0000166)	protein phosphorylation (GO:0006468)	unknown	Cluster0001
CDK20	4932702G04Rik | AU019450 | AW558027 | CCRK | CDCH | Ccrk | P42 | PNQALRE | PNQLARE | p42 | zgc:101530	cyclin dependent kinase 20	ENSOARG00000007657	2:22731987-22739544:-1	ATP binding (GO:0005524) | protein tyrosine kinase activity (GO:0004713) | transferase activity, transferring phosphorus-containing groups (GO:0016772) | protein binding (GO:0005515) | protein kinase activity (GO:0004672) | nucleotide binding (GO:0000166)	protein phosphorylation (GO:0006468)	unknown	Cluster0001
CDK2AP1	Apc10 | CDKAP1 | CG18292 | Cdkap1 | DOC1 | DORC1 | Dmel\CG18292 | Doc1 | ST19 | anon-WO03040301.144 | doc-1 | doc1 | dorc1 | p12 | p12DOC-1 | p12doc-1 | st19	cyclin dependent kinase 2 associated protein 1	ENSOARG00000005128	17:51903741-51909770:+1	protein binding (GO:0005515) | DNA polymerase binding (GO:0070182)	positive regulation of protein phosphorylation (GO:0001934)	nucleus (GO:0005634) | perinuclear region of cytoplasm (GO:0048471)	Cluster0001
CDK5RAP2	2900018K03Rik | C48 | Cep215 | EGFL5 | MCPH3 | an | mKIAA1633	CDK5 regulatory subunit associated protein 2	ENSOARG00000005733	2:2884346-3042528:+1	protein binding (GO:0005515) | tubulin binding (GO:0015631) | microtubule binding (GO:0008017) | protein kinase binding (GO:0019901) | calmodulin binding (GO:0005516) | transcription regulatory region DNA binding (GO:0044212)	establishment of mitotic spindle orientation (GO:0000132) | negative regulation of neuron differentiation (GO:0045665) | neurogenesis (GO:0022008) | centriole replication (GO:0007099) | chromosome segregation (GO:0007059) | microtubule organizing center organization (GO:0031023) | microtubule cytoskeleton organization (GO:0000226) | regulation of spindle checkpoint (GO:0090231) | brain developmen…	centrosome (GO:0005813) | microtubule plus-end (GO:0035371) | Golgi apparatus (GO:0005794) | cell junction (GO:0030054) | mitotic spindle pole (GO:0097431) | extracellular exosome (GO:0070062) | pericentriolar material (GO:0000242) | spindle pole (GO:0000922) | cytoplasm (GO:0005737) | perinuclear region of cytoplasm (GO:0048471) | microtubule (GO:0005874)	Cluster0001
CDK5RAP3	1810007E24Rik | BC002318 | C53 | C81486 | HSF-27 | IC53 | LZAP | MST016 | OK/SW-cl.114 | PP1553 | cdkrap3 | fb33h04 | fc09c05 | id:ibd2920 | wu:fb33h04 | wu:fc09c05 | zgc:86863	CDK5 regulatory subunit associated protein 3	ENSOARG00000007516	11:38037788-38047808:-1	protein binding (GO:0005515) | MDM2/MDM4 family protein binding (GO:0097371) | ubiquitin-like protein ligase binding (GO:0044389) | protein kinase binding (GO:0019901) | NF-kappaB binding (GO:0051059) | cyclin binding (GO:0030332) | mitogen-activated protein kinase binding (GO:0051019)	negative regulation of cellular protein catabolic process (GO:1903363) | regulation of phosphatase activity (GO:0010921) | positive regulation of protein ubiquitination (GO:0031398) | positive regulation of transcription from RNA polymerase II promoter (GO:0045944) | positive regulation of protein localization to nucleus (GO:1900182) | positive regulation of signal transduction by p53 class media…	centrosome (GO:0005813) | protein complex (GO:0043234) | nucleus (GO:0005634) | cytoplasm (GO:0005737) | membrane (GO:0016020) | microtubule (GO:0005874)	Cluster0001
CDK9	C-2k | CDC2L4 | CDK9 | CG5179 | CTK1 | Dmel\CG5179 | GB18383 | P-TEF | P-TEFb | PITALRE | PTefb | TAK | c-2k | cdc2l4 | cdk9 | ctk1 | pitalre | tak | wu:fb22e09 | wu:fc06c02	cyclin dependent kinase 9	ENSOARG00000011564	3:8345964-8349161:-1	chromatin binding (GO:0003682) | cyclin-dependent protein serine/threonine kinase activity (GO:0004693) | protein binding (GO:0005515) | transferase activity, transferring phosphorus-containing groups (GO:0016772) | RNA polymerase II carboxy-terminal domain kinase activity (GO:0008353) | transcription coactivator binding (GO:0001223) | snRNA binding (GO:0017069) | ATP binding (GO:0005524) | prote…	replication fork processing (GO:0031297) | regulation of muscle cell differentiation (GO:0051147) | positive regulation of transcription from RNA polymerase II promoter (GO:0045944) | positive regulation of mRNA 3 -UTR binding (GO:1903839) | positive regulation of histone phosphorylation (GO:0033129) | negative regulation of mRNA polyadenylation (GO:1900364) | protein phosphorylation (GO:0006468)…	transcription elongation factor complex (GO:0008023) | cyclin/CDK positive transcription elongation factor complex (GO:0008024) | nucleus (GO:0005634) | membrane (GO:0016020) | nucleoplasm (GO:0005654) | PML body (GO:0016605) | intracellular membrane-bounded organelle (GO:0043231)	Cluster0001
CDKL4	AU067824 | Gm942 | MAP4K3	cyclin dependent kinase like 4	ENSOARG00000008315	3:84885383-84920666:+1	ATP binding (GO:0005524) | protein tyrosine kinase activity (GO:0004713) | transferase activity, transferring phosphorus-containing groups (GO:0016772) | protein kinase activity (GO:0004672) | nucleotide binding (GO:0000166)	protein phosphorylation (GO:0006468)	unknown	Cluster0001
CDKL5	BC038161 | CFAP247 | EIEE2 | ISSX | STK9 | Stk9 | issx | stk9 | xstk9 | zgc:194395	cyclin dependent kinase like 5	ENSOARG00000013760	X:16007213-16126785:+1	ATP binding (GO:0005524) | protein tyrosine kinase activity (GO:0004713) | transferase activity, transferring phosphorus-containing groups (GO:0016772) | protein kinase activity (GO:0004672) | kinase activity (GO:0016301) | nucleotide binding (GO:0000166)	protein autophosphorylation (GO:0046777) | protein phosphorylation (GO:0006468)	nucleus (GO:0005634) | cytoplasm (GO:0005737) | nucleoplasm (GO:0005654)	Cluster0001
CDR2L	D030068L24Rik | Gm21 | HUMPPA | RGD1306881 | fj58a11 | wu:fj58a11 | zgc:77462	cerebellar degeneration related protein 2 like	ENSOARG00000011445	11:55431634-55441789:-1	unknown	unknown	unknown	Cluster0001
CDT1	2610318F11Rik | ATCDT1 | AW545653 | BmCDT1 | C76791 | CADMIUM TOLERANCE 1 | DUP | RIS2 | Ris2 | dup | fc37h07 | im:7158083 | ris2 | wu:fc37h07 | wu:fi38h09 | xcdt1	chromatin licensing and DNA replication factor 1	ENSOARG00000013512	14:13536623-13542516:+1	protein binding (GO:0005515) | DNA binding (GO:0003677)	regulation of DNA-dependent DNA replication initiation (GO:0030174) | DNA replication checkpoint (GO:0000076) | regulation of nuclear cell cycle DNA replication (GO:0033262)	nucleus (GO:0005634)	Cluster0001
CECR1	ADA2 | ADGF | IDGFL | PAN | SNEDS | adgf | idgfl	cat eye syndrome chromosome region, candidate 1	ENSOARG00000013367	3:212846543-212868662:-1	adenosine deaminase activity (GO:0004000) | protein homodimerization activity (GO:0042803) | deaminase activity (GO:0019239) | proteoglycan binding (GO:0043394) | adenosine receptor binding (GO:0031685) | zinc ion binding (GO:0008270)	adenosine catabolic process (GO:0006154)	extracellular space (GO:0005615)	Cluster0001
CELF5	4930565A21Rik | BRUNOL-5 | BRUNOL5 | Brunol5 | CELF-5 | RGD1565016 | brunol-5 | brunol5	CUGBP, Elav-like family member 5	ENSOARG00000012757	5:18134541-18175665:-1	nucleic acid binding (GO:0003676) | nucleotide binding (GO:0000166)	unknown	unknown	Cluster0001
CENPC	CENP-C | CENPC1 | Cenpc1 | MIF2 | cenp-c | cenpc1 | hcp-4 | mif2	centromere protein C	ENSOARG00000006829	6:83110820-83205602:-1	protein binding (GO:0005515) | centromeric DNA binding (GO:0019237)	chromosome segregation (GO:0007059) | mitotic cell cycle (GO:0000278) | kinetochore assembly (GO:0051382)	pericentric heterochromatin (GO:0005721) | nucleus (GO:0005634) | condensed nuclear chromosome, centromeric region (GO:0000780) | kinetochore (GO:0000776) | cytoplasm (GO:0005737)	Cluster0001
CENPL	2610300B10Rik | AW121806 | AW550697 | C1orf155 | CENP-L | DJ383J4.3 | RGD1311868 | dJ383J4.3 | dj383j4.3l | si:dj383j4.3l	centromere protein L	ENSOARG00000012529	12:53214186-53224480:-1	protein binding (GO:0005515)	unknown	unknown	Cluster0001
CENPM	2610019I03Rik | AI853711 | C22orf18 | CENP-M | PANE1 | Pane1 | RGD1307309	centromere protein M	ENSOARG00000018792	3:216945918-216956844:-1	unknown	unknown	unknown	Cluster0001
CENPQ	2610528M18Rik | C6orf139 | CENP-Q	centromere protein Q	ENSOARG00000012137	20:22026160-22041047:+1	unknown	unknown	actin cytoskeleton (GO:0015629) | nucleoplasm (GO:0005654)	Cluster0001
CEP104	A930027E11 | AI115523 | CFAP256 | GlyBP | JBTS25 | KIAA0562 | Kiaa0562 | ROC22 | glybp | kiaa0562 | mKIAA0562 | si:ch211-147a11.5	centrosomal protein 104	ENSOARG00000014909	12:47363218-47398466:+1	protein binding (GO:0005515) | binding (GO:0005488)	unknown	centriole (GO:0005814)	Cluster0001
CEP112	1700001M19Rik | 1700029K01Rik | 8430407H02Rik | AV043680 | AV207351 | CCDC46 | Ccdc46 | MACOCO | Macoco | RGD1564168 | axil | axin2 | ccdc46 | xarp	centrosomal protein 112	ENSOARG00000015593	11:61179477-61484369:-1	unknown	unknown	centrosome (GO:0005813)	Cluster0001
CEP128	4930534B04Rik | 5430424K18Rik | AI449708 | AI480494 | C10H14orf145 | C14orf145 | C14orf61 | C7H14orf145 | E230024F20 | LEDP/132 | c14orf145 | zgc:162199	centrosomal protein 128	ENSOARG00000002847	7:88780948-89236481:-1	unknown	unknown	centriole (GO:0005814) | spindle pole (GO:0000922) | cytoplasm (GO:0005737) | microtubule organizing center (GO:0005815)	Cluster0001
CEP131	AZ1 | AZI1 | Azi | Azi1 | ZA1 | azi1	centrosomal protein 131	ENSOARG00000000080	11:50661874-50675650:+1	protein binding (GO:0005515) | protein homodimerization activity (GO:0042803) | protein complex binding (GO:0032403)	regulation of centrosome duplication (GO:0010824) | intraciliary transport involved in cilium morphogenesis (GO:0035735) | positive regulation of cell proliferation (GO:0008284) | positive regulation of intracellular protein transport (GO:0090316) | protein localization to centrosome (GO:0071539)	microtubule cytoskeleton (GO:0015630) | centrosome (GO:0005813) | microtubule organizing center (GO:0005815) | nuclear membrane (GO:0031965) | intracellular membrane-bounded organelle (GO:0043231) | nucleus (GO:0005634) | cilium (GO:0005929) | centriolar satellite (GO:0034451) | intercellular bridge (GO:0045171)	Cluster0001
CEP152	AI851464 | MCPH4 | MCPH9 | RGD1305348 | SCKL5 | mKIAA0912	centrosomal protein 152	ENSOARG00000021014	7:58393448-58486904:+1	protein binding (GO:0005515) | protein kinase binding (GO:0019901)	centrosome duplication (GO:0051298) | de novo centriole assembly (GO:0098535) | centriole replication (GO:0007099)	centrosome (GO:0005813) | centriole (GO:0005814) | deuterosome (GO:0098536) | pericentriolar material (GO:0000242) | microtubule organizing center (GO:0005815) | nucleoplasm (GO:0005654)	Cluster0001
CEP164	AI450905 | BC027092 | D030051D21 | NPHP15 | RGD1560988 | RGD1561243 | mKIAA1052	centrosomal protein 164	ENSOARG00000005718	15:27500262-27562828:+1	protein binding (GO:0005515)	cilium assembly (GO:0042384)	centrosome (GO:0005813) | centriole (GO:0005814) | extracellular space (GO:0005615) | ciliary transition fiber (GO:0097539) | nucleoplasm (GO:0005654)	Cluster0001
CEP19	1500031L02Rik | AI428934 | AL022620 | C1H3orf34 | C3orf34 | C9H3orf34 | MOSPGF | RGD621352 | c3orf34 | wu:fb48f01 | zgc:114076	centrosomal protein 19	ENSOARG00000020355	1:189461098-189462310:-1	protein binding (GO:0005515)	unknown	centrosome (GO:0005813) | centriole (GO:0005814) | spindle pole (GO:0000922) | ciliary basal body (GO:0036064)	Cluster0001
CEP57	3110002L15RIK | 3110002L15Rik | 3110002l15rik | 4921510P06Rik | 4931428M20Rik | AI467480 | MVA2 | PIG8 | RGD1309884 | TSP57 | Tsp57 | mKIAA0092 | pig8 | translokin | tsp57 | zgc:158647	centrosomal protein 57	ENSOARG00000008840	15:13937871-13978826:-1	identical protein binding (GO:0042802) | gamma-tubulin binding (GO:0043015) | protein binding (GO:0005515) | fibroblast growth factor binding (GO:0017134) | protein homodimerization activity (GO:0042803) | microtubule binding (GO:0008017)	fibroblast growth factor receptor signaling pathway (GO:0008543) | spermatid development (GO:0007286) | microtubule anchoring (GO:0034453) | protein import into nucleus, translocation (GO:0000060) | protein homooligomerization (GO:0051260)	microtubule cytoskeleton (GO:0015630) | centrosome (GO:0005813) | nucleus (GO:0005634) | Golgi apparatus (GO:0005794) | cytoplasm (GO:0005737) | microtubule (GO:0005874) | nucleoplasm (GO:0005654)	Cluster0001
CEP89	2610507L03Rik | CCDC123 | CEP123 | CG8214 | Ccdc123 | Dmel\CG8214 | RGD1311730 | TIGD1 | ccdc123 | zgc:63648	centrosomal protein 89	ENSOARG00000004306	14:42612558-42691696:-1	protein binding (GO:0005515)	nonmotile primary cilium assembly (GO:0035058) | cilium assembly (GO:0042384)	centrosome (GO:0005813) | centriole (GO:0005814) | ciliary transition fiber (GO:0097539) | spindle pole (GO:0000922) | cytoplasm (GO:0005737) | plasma membrane (GO:0005886) | nonmotile primary cilium (GO:0031513) | motile cilium (GO:0031514)	Cluster0001
CEP95	4732496G21Rik | AI118346 | AI448335 | CCDC45 | Ccdc45 | D330027A14Rik | F630025I20Rik | RGD1309655 | ccdc45	centrosomal protein 95	ENSOARG00000015133	11:48103026-48141956:+1	protein binding (GO:0005515)	unknown	centrosome (GO:0005813) | spindle pole (GO:0000922)	Cluster0001
CEPT1	9930118K05Rik | chpt1 | mCEPT1	choline/ethanolamine phosphotransferase 1	ENSOARG00000019490	1:87622804-87655327:+1	transferase activity (GO:0016740) | phosphotransferase activity, for other substituted phosphate groups (GO:0016780)	phosphatidylcholine biosynthetic process (GO:0006656) | phospholipid biosynthetic process (GO:0008654)	endoplasmic reticulum membrane (GO:0005789) | membrane (GO:0016020)	Cluster0001
CERS6	4732462C07Rik | AW544719 | CERS5 | LASS6 | Lass6 | RGD1561599 | T1L | lass6 | si:ch211-278b7.1	ceramide synthase 6	ENSOARG00000004285	2:139486616-139831507:-1	DNA binding (GO:0003677) | sphingosine N-acyltransferase activity (GO:0050291)	ceramide biosynthetic process (GO:0046513) | sphingolipid biosynthetic process (GO:0030148)	integral component of membrane (GO:0016021) | nucleus (GO:0005634) | membrane (GO:0016020) | endoplasmic reticulum (GO:0005783)	Cluster0001
CETN3	CDC31 | CEN3 | Centrin-3 | MmCEN3 | centrin-3 | centrin3 | im:6894264 | zgc:109972	centrin 3	ENSOARG00000016247	5:87294442-87311927:-1	G-protein beta/gamma-subunit complex binding (GO:0031683) | calcium ion binding (GO:0005509) | microtubule binding (GO:0008017)	unknown	centriole (GO:0005814) | photoreceptor connecting cilium (GO:0032391) | ciliary basal body (GO:0036064) | ciliary transition zone (GO:0035869)	Cluster0001
CFAP157	1700019L03Rik | C11H9orf117 | C15H9orf117 | C25H9orf117 | C3H9orf117 | C9orf117 | c9orf117 | si:ch211-233f10.4	cilia and flagella associated protein 157	ENSOARG00000011747	3:8413744-8421599:-1	unknown	unknown	unknown	Cluster0001
CFAP53	4933415I03Rik | CCDC11 | Ccdc11 | HTX6 | RGD1306734 | ccdc11 | si:ch211-257i19.2 | zgc:153145	cilia and flagella associated protein 53	ENSOARG00000004135	23:49845835-50062293:-1	protein binding (GO:0005515)	unknown	unknown	Cluster0001
CFAP69	4921525K03 | A330021E22Rik | AI427898 | C11H7orf63 | C14H7orf63 | C26H7orf63 | C2H7orf63 | C3H7orf63 | C4H7orf63 | C5H7orf63 | C7H7orf63 | C7orf63 | C8H7orf63 | CA2H7orf63 | FAP69 | MGC72627	cilia and flagella associated protein 69	ENSOARG00000012070	4:74467540-74526228:+1	binding (GO:0005488)	unknown	unknown	Cluster0001
CFAP97	1110068E21Rik | 4933411K20Rik | AW049273 | KIAA1430 | Kiaa1430 | RGD1307325 | fj68c08 | hmw | kiaa1430 | mKIAA1430 | wu:fj68c08 | zgc:85910	cilia and flagella associated protein 97	ENSOARG00000007726	26:14234939-14251134:-1	unknown	unknown	unknown	Cluster0001
CFD	ADIPSIN | ADN | Adn | DF | Df | EVE | PFD | adipsin | ami | cfdl | df | pfd | wu:fb61f12 | zgc:109940	complement factor D	ENSOARG00000009779	5:40807088-40809220:+1	serine-type peptidase activity (GO:0008236) | hydrolase activity (GO:0016787) | serine-type endopeptidase activity (GO:0004252) | peptidase activity (GO:0008233)	proteolysis (GO:0006508)	extracellular space (GO:0005615) | extracellular exosome (GO:0070062)	Cluster0001
CFL1	AA959946 | CFL | CFL2 | COFILIN | Cof | Cofilin-1 | HEL-S-15 | cfl | cfl2l | cofilin | cofilin-1 | wu:fb17d06 | wu:fb18d11 | wu:fd59f08 | wu:fj34b08 | xac1 | xac2	cofilin-1	ENSOARG00000018107	21:43277409-43278376:-1	actin binding (GO:0003779) | protein binding (GO:0005515)	regulation of cell morphogenesis (GO:0022604) | positive regulation by host of viral process (GO:0044794) | regulation of dendritic spine morphogenesis (GO:0061001) | response to virus (GO:0009615) | cytoskeleton organization (GO:0007010) | actin filament depolymerization (GO:0030042)	intracellular (GO:0005622) | extracellular space (GO:0005615) | focal adhesion (GO:0005925) | actin cytoskeleton (GO:0015629) | cytoplasm (GO:0005737) | membrane (GO:0016020) | vesicle (GO:0031982) | extracellular exosome (GO:0070062)	Cluster0001
CFP	BCFG | BFD | PFC | PFD | PROPERDIN | Pfc | Properdin | bfd | ch:af064832 | pdc-1 | pfc | pfd | properdin | si:dkeyp-22b2.3 | wu:fj10b08	complement factor properdin	ENSOARG00000012877	X:53781130-53786565:+1	unknown	unknown	extracellular matrix (GO:0031012)	Cluster0001
CGNL1	4933421H10Rik | 9930020M10Rik | AI503810 | JACOP | Jacop | RGD1304623	cingulin-like 1	ENSOARG00000020867	7:49750735-49856305:-1	motor activity (GO:0003774)	metabolic process (GO:0008152)	myosin complex (GO:0016459)	Cluster0001
CH25H	AI462618 | C25H | m25OH | zgc:101688	cholesterol 25-hydroxylase	ENSOARG00000014960	22:10689122-10690291:-1	iron ion binding (GO:0005506) | steroid hydroxylase activity (GO:0008395) | oxidoreductase activity (GO:0016491)	cholesterol metabolic process (GO:0008203) | fatty acid biosynthetic process (GO:0006633) | oxidation-reduction process (GO:0055114)	integral component of membrane (GO:0016021) | membrane (GO:0016020)	Cluster0001
CHAF1B	2600017H24Rik | C76145 | CAF-1 | CAF-1P60 | CAF-I p60 | CAF-IP60 | CAF-Ip60 | CAF1 | CAF1A | CAF1P60 | MPHOSPH7 | MPP7 | caf-1 | wu:fd07c09 | wu:fe36g06 | wu:fv38g09 | zgc:56096	chromatin assembly factor 1 subunit B	ENSOARG00000013992	1:266698148-266724750:+1	protein binding (GO:0005515)	xenophagy (GO:0098792) | DNA replication-dependent nucleosome assembly (GO:0006335) | chromatin assembly (GO:0031497) | mitophagy in response to mitochondrial depolarization (GO:0098779) | positive regulation of defense response to virus by host (GO:0002230)	protein complex (GO:0043234) | CAF-1 complex (GO:0033186) | cytosol (GO:0005829) | nuclear chromatin (GO:0000790) | nucleoplasm (GO:0005654)	Cluster0001
CHD3	2600010P09Rik | AF020312 | CG9594 | CHD-3 | CHD3 | Chd7 | DmCHD3 | Dmel\CG9594 | Mi-2a | Mi2-ALPHA | Prp7 | Prp9-1 | ZFH | chd3 | dCHD3 | mi-2a | mi2-alpha | zfh	chromodomain helicase DNA binding protein 3	ENSOARG00000017855	11:27132435-27152030:+1	ATP-dependent helicase activity (GO:0008026) | nucleic acid binding (GO:0003676) | protein binding (GO:0005515) | hydrolase activity (GO:0016787) | hydrolase activity, acting on acid anhydrides, in phosphorus-containing anhydrides (GO:0016818) | ATP binding (GO:0005524) | metal ion binding (GO:0046872) | poly(A) RNA binding (GO:0044822) | DNA binding (GO:0003677) | zinc ion binding (GO:0008270)	metabolic process (GO:0008152) | centrosome organization (GO:0051297) | regulation of transcription, DNA-templated (GO:0006355) | chromatin organization (GO:0006325) | chromatin assembly or disassembly (GO:0006333) | spindle organization (GO:0007051)	centrosome (GO:0005813) | NuRD complex (GO:0016581) | intermediate filament cytoskeleton (GO:0045111) | nucleus (GO:0005634) | cytoplasm (GO:0005737) | nucleolus (GO:0005730)	Cluster0001
CHD4	9530019N15Rik | AA617397 | BC005710 | CHD-4 | D6Ertd380e | Mi-2 | Mi-2b | Mi-2beta | Mi2-BETA | b230399n07 | mKIAA4075	chromodomain helicase DNA binding protein 4	ENSOARG00000007398	3:207769132-207793560:+1	ATP-dependent helicase activity (GO:0008026) | nucleic acid binding (GO:0003676) | protein binding (GO:0005515) | hydrolase activity (GO:0016787) | RNA polymerase II core promoter proximal region sequence-specific DNA binding (GO:0000978) | RNA polymerase II repressing transcription factor binding (GO:0001103) | transcription factor binding (GO:0008134) | hydrolase activity, acting on acid anhydr…	ATP-dependent chromatin remodeling (GO:0043044) | metabolic process (GO:0008152) | spindle assembly (GO:0051225) | regulation of transcription, DNA-templated (GO:0006355) | chromatin organization (GO:0006325)	centrosome (GO:0005813) | protein-DNA complex (GO:0032993) | protein complex (GO:0043234) | NuRD complex (GO:0016581) | nucleus (GO:0005634) | nuclear chromatin (GO:0000790) | cytoplasm (GO:0005737) | membrane (GO:0016020) | nucleoplasm (GO:0005654)	Cluster0001
CHD5	4930532L22Rik | AW060752 | B230399N07Rik | CHD-5 | CHD4	chromodomain helicase DNA binding protein 5	ENSOARG00000013425	12:45259989-45320837:+1	ATP-dependent helicase activity (GO:0008026) | nucleic acid binding (GO:0003676) | protein binding (GO:0005515) | hydrolase activity (GO:0016787) | H3K27me3 modified histone binding (GO:0061628) | hydrolase activity, acting on acid anhydrides, in phosphorus-containing anhydrides (GO:0016818) | ATP binding (GO:0005524) | metal ion binding (GO:0046872) | DNA binding (GO:0003677) | zinc ion binding …	regulation of transcription, DNA-templated (GO:0006355) | regulation of transcription involved in cell fate commitment (GO:0060850) | histone H3-K27 trimethylation (GO:0098532)	nucleus (GO:0005634) | membrane (GO:0016020)	Cluster0001
CHEK1	C85740 | CHK1 | Chk1 | STT3A | XChk1 | chk1 | id:ibd2720 | rad27 | zgc:56093	checkpoint kinase 1	ENSOARG00000011655	21:28271925-28287467:+1	ATP binding (GO:0005524) | protein binding (GO:0005515) | protein tyrosine kinase activity (GO:0004713) | transferase activity, transferring phosphorus-containing groups (GO:0016772) | histone kinase activity (H3-T11 specific) (GO:0035402) | protein kinase activity (GO:0004672) | protein serine/threonine kinase activity (GO:0004674) | nucleotide binding (GO:0000166)	regulation of cell proliferation (GO:0042127) | DNA damage induced protein phosphorylation (GO:0006975) | G2 DNA damage checkpoint (GO:0031572) | regulation of gene expression (GO:0010468) | peptidyl-threonine phosphorylation (GO:0018107) | regulation of double-strand break repair via homologous recombination (GO:0010569) | regulation of transcription from RNA polymerase II promoter in response t…	centrosome (GO:0005813) | extracellular space (GO:0005615) | intracellular membrane-bounded organelle (GO:0043231) | replication fork (GO:0005657) | condensed nuclear chromosome (GO:0000794) | nucleus (GO:0005634) | chromatin (GO:0000785) | nucleoplasm (GO:0005654) | chromosome, telomeric region (GO:0000781)	Cluster0001
CHEK2	CDS1 | CHK2 | Cds1 | Chk2 | HUCDS1 | HuCds1 | LFS2 | PP1425 | RAD53 | Rad53 | cds1 | chk2 | fa66f08 | hCds1 | hucds1 | lfs2 | pp1425 | rad53 | wu:fa66f08 | zgc:55865	checkpoint kinase 2	ENSOARG00000002461	17:67674039-67707275:-1	transferase activity, transferring phosphorus-containing groups (GO:0016772) | protein binding (GO:0005515) | protein serine/threonine kinase activity (GO:0004674) | identical protein binding (GO:0042802) | ATP binding (GO:0005524) | protein tyrosine kinase activity (GO:0004713) | ubiquitin protein ligase binding (GO:0031625) | protein kinase activity (GO:0004672) | protein homodimerization activ…	response to gamma radiation (GO:0010332) | signal transduction involved in intra-S DNA damage checkpoint (GO:0072428) | replicative cell aging (GO:0001302) | DNA damage induced protein phosphorylation (GO:0006975) | regulation of transcription, DNA-templated (GO:0006355) | regulation of protein catabolic process (GO:0042176) | protein autophosphorylation (GO:0046777) | protein phosphorylation (GO…	Golgi apparatus (GO:0005794) | nucleoplasm (GO:0005654) | PML body (GO:0016605) | chromosome, telomeric region (GO:0000781)	Cluster0001
CHERP	5730408I11Rik | D8Wsu96e | DAN16 | SCAF6 | SRA1 | Scaf6 | ik:tdsubc_2h12 | scaf6 | wu:fc83d01 | xx:tdsubc_2h12 | zgc:55518	calcium homeostasis endoplasmic reticulum protein	ENSOARG00000018876	5:6219611-6244082:+1	RNA binding (GO:0003723) | protein binding (GO:0005515) | nucleic acid binding (GO:0003676) | ion channel binding (GO:0044325) | poly(A) RNA binding (GO:0044822)	negative regulation of cell proliferation (GO:0008285) | release of sequestered calcium ion into cytosol (GO:0051209) | cellular calcium ion homeostasis (GO:0006874) | positive regulation of NFAT protein import into nucleus (GO:0051533) | RNA processing (GO:0006396)	cytoplasm (GO:0005737) | membrane (GO:0016020) | perinuclear region of cytoplasm (GO:0048471)	Cluster0001
CHIC2	1700081B18Rik | 4930502K01Rik | BTL | zgc:55670	cysteine rich hydrophobic domain 2	ENSOARG00000018953	6:69532623-69588362:-1	protein binding (GO:0005515)	unknown	Golgi-associated vesicle (GO:0005798) | Golgi apparatus (GO:0005794) | plasma membrane (GO:0005886)	Cluster0001
CHID1	3110023E09Rik | AI841869 | CHIL1 | Cc1-9 | DDBDRAFT_0188880 | DDBDRAFT_0266404 | DDB_0188880 | DDB_0266404 | GL008 | RGD1308955 | SI-CLP | SICLP | fb02e07 | wu:fb02e07 | zgc:66396	chitinase domain containing 1	ENSOARG00000004746	21:48975787-48988486:+1	protein binding (GO:0005515) | hydrolase activity, hydrolyzing O-glycosyl compounds (GO:0004553) | oligosaccharide binding (GO:0070492)	carbohydrate metabolic process (GO:0005975) | negative regulation of cytokine production involved in inflammatory response (GO:1900016)	nucleus (GO:0005634) | extracellular space (GO:0005615) | late endosome (GO:0005770) | membrane (GO:0016020) | lysosome (GO:0005764) | extracellular exosome (GO:0070062) | trans-Golgi network (GO:0005802)	Cluster0001
CHKA	CHK | CK | CK-R | CK/EK-alpha | CKI | Chetk-alpha | Chk | ChoK | EK | EtnK-alpha | chkb | im:7143625 | si:dkey-12e7.3 | wu:fd46h01	choline kinase alpha	ENSOARG00000014868	21:44858797-44896741:-1	ethanolamine kinase activity (GO:0004305) | transferase activity, transferring phosphorus-containing groups (GO:0016772) | cholinesterase activity (GO:0004104) | protein homodimerization activity (GO:0042803) | choline kinase activity (GO:0004103) | drug binding (GO:0008144)	phosphatidylethanolamine biosynthetic process (GO:0006646) | phosphatidylcholine biosynthetic process (GO:0006656)	unknown	Cluster0001
CHMP1A	2900018H07Rik | CHMP1 | KM0004 | PCH8 | PCOLN3 | PRSM1 | Pcoln3 | VPS46-1 | VPS46A | pcoln3 | wu:fb50a12 | zgc:65914 | zgc:85863	charged multivesicular body protein 1A	ENSOARG00000014268	14:14079783-14082994:-1	identical protein binding (GO:0042802) | protein binding (GO:0005515) | protein homodimerization activity (GO:0042803) | protein domain specific binding (GO:0019904)	regulation of centrosome duplication (GO:0010824) | regulation of mitotic spindle assembly (GO:1901673) | vesicle-mediated transport (GO:0016192) | nucleus organization (GO:0006997) | negative regulation of transcription by glucose (GO:0045014) | gene silencing (GO:0016458) | vacuolar transport (GO:0007034) | cell division (GO:0051301) | mitotic chromosome condensation (GO:0007076) | negative reg…	condensed nuclear chromosome (GO:0000794) | nuclear matrix (GO:0016363) | early endosome (GO:0005769) | microtubule organizing center (GO:0005815) | ESCRT III complex (GO:0000815) | endomembrane system (GO:0012505) | extracellular exosome (GO:0070062)	Cluster0001
CHMP1B	2810405I11Rik | C10orf2 | C18-ORF2 | C18orf2 | CHMP1.5 | Chmp1.5 | Chmp1b1 | Vps46-2 | Vps46B | fb10c03 | hVps46-2 | wu:fb10c03 | zgc:56134	charged multivesicular body protein 1B	ENSOARG00000010720	1:79032841-79033329:+1	protein binding (GO:0005515) | protein domain specific binding (GO:0019904)	regulation of centrosome duplication (GO:0010824) | regulation of mitotic spindle assembly (GO:1901673) | nucleus organization (GO:0006997) | establishment of protein localization (GO:0045184) | vacuolar transport (GO:0007034) | cell division (GO:0051301) | viral budding via host ESCRT complex (GO:0039702) | cell separation after cytokinesis (GO:0000920) | mitotic metaphase plate congression (GO:…	intracellular (GO:0005622) | membrane coat (GO:0030117) | endosome membrane (GO:0010008) | ESCRT III complex (GO:0000815) | extracellular exosome (GO:0070062)	Cluster0001
CHMP5 (assigned to ENSOARG00000011079)	.	charged multivesicular body protein 5	ENSOARG00000011079	14:33773936-33774595:+1	unknown	vacuolar transport (GO:0007034)	intracellular (GO:0005622)	Cluster0001
CHN1	0610007I19Rik | 0710001E19Rik | 1700112L09Rik | 2900046J01Rik | AI413815 | ARHGAP2 | CHN | CHN2 | DURS2 | GRMZM2G453805 | N-chimaerin | NC | RHOGAP2 | arhgap2 | chimaerin | chitinase | chn | rhogap2 | wu:fr89a09 | zgc:56160 | zgc:92906	chimerin 1	ENSOARG00000000233	2:134039752-134175352:+1	protein binding (GO:0005515) | metal ion binding (GO:0046872) | ephrin receptor binding (GO:0046875)	regulation of axonogenesis (GO:0050770) | motor neuron axon guidance (GO:0008045) | signal transduction (GO:0007165) | ephrin receptor signaling pathway (GO:0048013) | intracellular signal transduction (GO:0035556) | regulation of GTPase activity (GO:0043087)	intracellular (GO:0005622)	Cluster0001
CHPF	1700028N03Rik | AI414328 | CHSY2 | CSS2 | D1Bwg1363e | D1bwg1363e | OBSL1 | chsy2 | css2	chondroitin polymerizing factor	ENSOARG00000020209	2:220442236-220446967:-1	protein binding (GO:0005515) | acetylgalactosaminyltransferase activity (GO:0008376) | transferase activity, transferring glycosyl groups (GO:0016757)	chondroitin sulfate biosynthetic process (GO:0030206)	Golgi cisterna membrane (GO:0032580)	Cluster0001
CHPF2	2010209O12Rik | AW060945 | CSGLCA-T | CSGlcAT | ChSy-3 | RGD1306404 | chPF-2 | chgut | fj34h01 | mKIAA1402 | mir-671 | wu:fj34h01	chondroitin polymerizing factor 2	ENSOARG00000003758	4:113203137-113207313:+1	acetylgalactosaminyltransferase activity (GO:0008376) | transferase activity, transferring glycosyl groups (GO:0016757)	metabolic process (GO:0008152)	membrane (GO:0016020) | Golgi cisterna membrane (GO:0032580)	Cluster0001
CHRD	CHD | Chd | X-chordin | chd	chordin	ENSOARG00000020580	1:201008530-201023009:-1	protein binding (GO:0005515) | heparin binding (GO:0008201) | syndecan binding (GO:0045545)	positive regulation of mesenchymal cell proliferation (GO:0002053) | osteoblast differentiation (GO:0001649) | gastrulation with mouth forming second (GO:0001702) | pattern specification process (GO:0007389) | skeletal system development (GO:0001501) | negative regulation of cell migration (GO:0030336) | positive regulation of cell adhesion (GO:0045785) | forebrain development (GO:0030900) | BMP …	extracellular space (GO:0005615)	Cluster0001
CHST12	AI595374 | C4S-2 | C4ST-2 | C4ST2	carbohydrate sulfotransferase 12	ENSOARG00000018018	24:40683955-40685205:-1	chondroitin 4-sulfotransferase activity (GO:0047756) | sulfotransferase activity (GO:0008146)	dermatan sulfate biosynthetic process (GO:0030208) | chondroitin sulfate biosynthetic process (GO:0030206) | carbohydrate biosynthetic process (GO:0016051)	integral component of membrane (GO:0016021) | membrane (GO:0016020)	Cluster0001
CHST14	2600016L03Rik | ATCS | D4ST-1 | D4ST1 | D4st1 | EDSMC1 | HNK1ST | d4st1 | wu:fc04a01 | zgc:136487	carbohydrate sulfotransferase 14	ENSOARG00000020229	7:33093145-33094488:+1	protein binding (GO:0005515) | N-acetylgalactosamine 4-O-sulfotransferase activity (GO:0001537) | sulfotransferase activity (GO:0008146)	dermatan sulfate proteoglycan metabolic process (GO:0050655) | carbohydrate biosynthetic process (GO:0016051)	integral component of membrane (GO:0016021) | extracellular exosome (GO:0070062)	Cluster0001
CHST3	C6ST | C6ST-1 | C6ST1 | GST-0 | HSD	carbohydrate sulfotransferase 3	ENSOARG00000007016	25:27954057-27962127:+1	chondroitin 6-sulfotransferase activity (GO:0008459) | transferase activity (GO:0016740) | sulfotransferase activity (GO:0008146)	carbohydrate metabolic process (GO:0005975) | xenophagy (GO:0098792) | sulfur compound metabolic process (GO:0006790) | chondroitin sulfate biosynthetic process (GO:0030206) | mitophagy in response to mitochondrial depolarization (GO:0098779) | positive regulation of defense response to virus by host (GO:0002230)	Golgi membrane (GO:0000139)	Cluster0001
CHSY1	CHSY | CSS1 | ChSy-1 | TPBS | chys1 | mKIAA0990 | wu:fc27h05 | wu:fc27h06 | zgc:64191	chondroitin sulfate synthase 1	ENSOARG00000009413	18:4336841-4417237:+1	acetylgalactosaminyltransferase activity (GO:0008376) | transferase activity, transferring glycosyl groups (GO:0016757) | glucuronosyl-N-acetylgalactosaminyl-proteoglycan 4-beta-N-acetylgalactosaminyltransferase activity (GO:0047238)	positive regulation of smoothened signaling pathway (GO:0045880) | sulfation (GO:0051923) | chondroitin sulfate biosynthetic process (GO:0030206) | bone morphogenesis (GO:0060349) | proximal/distal pattern formation (GO:0009954) | chondrocyte development (GO:0002063) | cartilage development (GO:0051216) | negative regulation of ossification (GO:0030279)	membrane (GO:0016020) | Golgi cisterna membrane (GO:0032580) | extracellular region (GO:0005576)	Cluster0001
CIC	1200010B10Rik | CG43122 | CG5060 | CG5067 | CIC | Cic | Dmel\CG43122 | Dmel_CG5060 | Dmel_CG5067 | E(Dl)D49 | GB10773 | capicua | cics | fet | m2 | mKIAA0306	capicua transcriptional repressor	ENSOARG00000007985	14:50031804-50055420:-1	chromatin binding (GO:0003682) | protein binding (GO:0005515)	negative regulation of transcription from RNA polymerase II promoter (GO:0000122) | lung alveolus development (GO:0048286)	unknown	Cluster0001
CIDEB	1110030C18Rik | AI790179 | CIDE-B	cell death-inducing DFFA-like effector b	ENSOARG00000019116	7:20482181-20485060:+1	identical protein binding (GO:0042802) | protein binding (GO:0005515)	positive regulation of release of cytochrome c from mitochondria (GO:0090200) | execution phase of apoptosis (GO:0097194) | apoptotic process (GO:0006915) | activation of cysteine-type endopeptidase activity (GO:0097202) | positive regulation of cell death (GO:0010942)	intracellular (GO:0005622) | cytosol (GO:0005829) | perinuclear region of cytoplasm (GO:0048471)	Cluster0001
CIZ1	0610038H21Rik | 2900056O04Rik | LSFR1 | NP94 | ZNF356	CDKN1A interacting zinc finger protein 1	ENSOARG00000010311	3:7848384-8015367:+1	nucleic acid binding (GO:0003676) | metal ion binding (GO:0046872) | cyclin binding (GO:0030332) | zinc ion binding (GO:0008270)	positive regulation of DNA-dependent DNA replication initiation (GO:0032298) | maintenance of protein location in nucleus (GO:0051457)	nucleus (GO:0005634)	Cluster0001
CKAP4	5630400A09Rik | CLIMP-63 | ERGIC-63 | LPC-1 | P63 | p63	cytoskeleton-associated protein 4	ENSOARG00000017359	3:174698571-174706146:-1	poly(A) RNA binding (GO:0044822)	unknown	lipid particle (GO:0005811) | endoplasmic reticulum (GO:0005783) | extracellular exosome (GO:0070062)	Cluster0001
CLCF1	BSF-3 | BSF3 | Bsf3 | CISS2 | CLC | CTF2 | Clc | NNT-1 | NNT1 | NP | NR6 | bsf3 | ciss2 | clc | nnt1 | nr6 | si:dkey-6i22.4	cardiotrophin-like cytokine factor 1	ENSOARG00000011019	21:44551808-44554423:-1	protein binding (GO:0005515) | ciliary neurotrophic factor receptor binding (GO:0005127) | cytokine activity (GO:0005125) | receptor binding (GO:0005102) | protein heterodimerization activity (GO:0046982)	growth (GO:0040007) | positive regulation of B cell proliferation (GO:0030890) | JAK-STAT cascade (GO:0007259) | positive regulation of tyrosine phosphorylation of Stat3 protein (GO:0042517) | positive regulation of immunoglobulin production (GO:0002639) | cell surface receptor signaling pathway (GO:0007166) | negative regulation of neuron apoptotic process (GO:0043524) | positive regulation of a…	CRLF-CLCF1 complex (GO:0097058) | CNTFR-CLCF1 complex (GO:0097059) | cytoplasm (GO:0005737) | extracellular region (GO:0005576) | extracellular exosome (GO:0070062)	Cluster0001
CLCN6	AI850629 | CLC-6 | Clc6 | wu:fb95f01	chloride voltage-gated channel 6	ENSOARG00000018297	12:39976592-40007048:-1	ion channel activity (GO:0005216) | voltage-gated chloride channel activity (GO:0005247)	transport (GO:0006810) | chloride transport (GO:0006821) | regulation of anion transmembrane transport (GO:1903959) | ion transmembrane transport (GO:0034220) | ion transport (GO:0006811) | transmembrane transport (GO:0055085)	lysosomal membrane (GO:0005765) | integral component of membrane (GO:0016021) | membrane (GO:0016020)	Cluster0001
CLCN7	CLC-7 | CLC7 | ClC-7 | D17Wsu51e | GB17112 | OPTA2 | OPTB4 | PPP1R63 | im:7155923 | zgc:153490	chloride voltage-gated channel 7	ENSOARG00000015134	24:1042158-1140799:-1	ion channel activity (GO:0005216) | protein binding (GO:0005515) | voltage-gated chloride channel activity (GO:0005247)	transport (GO:0006810) | chloride transport (GO:0006821) | regulation of anion transmembrane transport (GO:1903959) | ion transmembrane transport (GO:0034220) | ion transport (GO:0006811) | transmembrane transport (GO:0055085)	lysosomal membrane (GO:0005765) | integral component of membrane (GO:0016021) | membrane (GO:0016020)	Cluster0001
CLDN11	Claudin-11 | Claudin11 | OSP | OTM | Osp | Otm | claudin-11	claudin 11	ENSOARG00000000208	1:215044926-215058611:-1	structural molecule activity (GO:0005198) | protein binding (GO:0005515)	axon ensheathment (GO:0008366) | cell adhesion (GO:0007155) | spermatogenesis (GO:0007283)	integral component of membrane (GO:0016021) | cell junction (GO:0030054) | basal part of cell (GO:0045178) | membrane (GO:0016020) | plasma membrane (GO:0005886) | extracellular exosome (GO:0070062) | myelin sheath (GO:0043209) | bicellular tight junction (GO:0005923)	Cluster0001
CLDN4	CPE-R | CPER | CPETR | CPETR1 | Cep-r | Claudin-13 | Claudin-4 | Cpetr | Cpetr1 | WBSCR8 | claudin-4 | cpe-r | cper | cpetr | cpetr1 | hCPE-R | hcpe-r | wbscr8	claudin 4	ENSOARG00000025184	24:33401505-33402010:-1	structural molecule activity (GO:0005198) | protein binding (GO:0005515)	establishment of skin barrier (GO:0061436)	integral component of membrane (GO:0016021) | apicolateral plasma membrane (GO:0016327) | cell junction (GO:0030054) | membrane (GO:0016020) | plasma membrane (GO:0005886) | bicellular tight junction (GO:0005923) | integral component of plasma membrane (GO:0005887)	Cluster0001
CLDND1	1110019C08Rik | AA407103 | AI849195 | AW489850 | C3orf4 | Cldn25 | GENX-3745	claudin domain containing 1	ENSOARG00000017694	1:161272046-161278658:-1	unknown	unknown	integral component of membrane (GO:0016021) | apical plasma membrane (GO:0016324)	Cluster0001
CLEC3B	TN | TNA | Tna	C-type lectin domain family 3 member B	ENSOARG00000011122	19:54058404-54064238:-1	calcium ion binding (GO:0005509) | heparin binding (GO:0008201) | kringle domain binding (GO:0036143)	bone mineralization (GO:0030282) | cellular response to transforming growth factor beta stimulus (GO:0071560) | ossification (GO:0001503) | cellular response to organic substance (GO:0071310)	extracellular space (GO:0005615) | granular component (GO:0001652) | cytoplasm (GO:0005737) | extracellular exosome (GO:0070062)	Cluster0001
CLEC4A	CD367 | CLECSF6 | Clecsf6 | DCIR | DDB27 | Dcir1 | HDCGC13P | LLIR	C-type lectin domain family 4 member A	ENSOARG00000002516	3:206376134-206388232:+1	unknown	unknown	unknown	Cluster0001
CLEC4D	CD368 | CLEC-6 | CLEC6 | CLECSF8 | Clecsf8 | MCL | MPCL | Mcl | Mpcl | mcl	C-type lectin domain family 4 member D	ENSOARG00000002619	3:206434974-206442939:+1	immunoglobulin receptor binding (GO:0034987)	Fc-gamma receptor signaling pathway (GO:0038094) | defense response to bacterium (GO:0042742) | T cell differentiation involved in immune response (GO:0002292) | innate immune response (GO:0045087) | adaptive immune response (GO:0002250)	plasma membrane (GO:0005886)	Cluster0001
CLIC1	Clcp | G6 | NCC27 | ncc27 | wu:fc30e04 | xclic1 | zgc:77044	chloride intracellular channel 1	ENSOARG00000005464	20:26713897-26718853:+1	protein binding (GO:0005515) | voltage-gated ion channel activity (GO:0005244) | chloride channel activity (GO:0005254)	platelet aggregation (GO:0070527) | transport (GO:0006810) | ion transport (GO:0006811) | chloride transmembrane transport (GO:1902476) | regulation of ion transmembrane transport (GO:0034765) | regulation of cell cycle (GO:0051726) | chloride transport (GO:0006821) | regulation of mitochondrial membrane potential (GO:0051881) | positive regulation of osteoblast differentiation (GO:0045669)	nuclear envelope (GO:0005635) | extracellular space (GO:0005615) | vesicle (GO:0031982) | membrane (GO:0016020) | extracellular exosome (GO:0070062) | blood microparticle (GO:0072562) | nucleus (GO:0005634) | chloride channel complex (GO:0034707) | cytoplasm (GO:0005737) | perinuclear region of cytoplasm (GO:0048471) | mitochondrion (GO:0005739)	Cluster0001
CLIC2	CLIC2b | MRXS32 | XAP121 | zgc:92762	chloride intracellular channel 2	ENSOARG00000003705	X:75876366-75900513:-1	protein binding (GO:0005515) | glutathione peroxidase activity (GO:0004602) | chloride channel activity (GO:0005254)	negative regulation of ryanodine-sensitive calcium-release channel activity (GO:0060315) | positive regulation of binding (GO:0051099) | regulation of release of sequestered calcium ion into cytosol by sarcoplasmic reticulum (GO:0010880) | chloride transmembrane transport (GO:1902476)	intracellular (GO:0005622) | cytoplasm (GO:0005737)	Cluster0001
CLIP2	B230327O20 | CLIP | CLIP-115 | CYLN2 | Clip1 | Cyln2 | WBSCR3 | WBSCR4 | WSCR3 | WSCR4 | clip-115 | cyln2 | mKIAA0291 | wbscr3 | wbscr4 | wscr3 | wscr4	CAP-Gly domain containing linker protein 2	ENSOARG00000011702	24:32977764-33028583:-1	protein binding (GO:0005515) | microtubule plus-end binding (GO:0051010)	unknown	microtubule plus-end (GO:0035371) | cytoplasmic microtubule (GO:0005881)	Cluster0001
CLIP3	1500005P14Rik | AI844915 | BmCLIP3 | CLIPR-59 | CLIPR59 | Clipr-59 | Hp1 | RGD1306245 | RSNL1 | clipr-59 | clipr59 | rsnl1 | si:ch211-188j1.3	CAP-Gly domain containing linker protein 3	ENSOARG00000005197	14:45809251-45820851:-1	ganglioside binding (GO:0035594) | protein binding (GO:0005515) | microtubule binding (GO:0008017)	fat cell differentiation (GO:0045444) | positive regulation of apoptotic process (GO:0043065) | peptidyl-L-cysteine S-palmitoylation (GO:0018230) | positive regulation of protein phosphorylation (GO:0001934) | chaperone-mediated protein transport (GO:0072321) | negative regulation of microtubule polymerization (GO:0031115) | positive regulation of endocytosis (GO:0045807) | membrane biogenesis (G…	recycling endosome membrane (GO:0055038) | endosome membrane (GO:0010008) | early endosome membrane (GO:0031901) | membrane raft (GO:0045121) | trans-Golgi network membrane (GO:0032588) | plasma membrane (GO:0005886) | trans-Golgi network (GO:0005802)	Cluster0001
CLK1	CLK | CLK/STY | CLK4A | PPIL3 | STY	CDC like kinase 1	ENSOARG00000016541	2:202169815-202176898:-1	ATP binding (GO:0005524) | transferase activity, transferring phosphorus-containing groups (GO:0016772) | protein binding (GO:0005515) | protein tyrosine kinase activity (GO:0004713) | protein kinase activity (GO:0004672) | protein serine/threonine kinase activity (GO:0004674) | nucleotide binding (GO:0000166)	protein phosphorylation (GO:0006468) | protein autophosphorylation (GO:0046777) | peptidyl-threonine phosphorylation (GO:0018107) | regulation of RNA splicing (GO:0043484) | peptidyl-tyrosine phosphorylation (GO:0018108) | peptidyl-serine phosphorylation (GO:0018105)	nucleus (GO:0005634)	Cluster0001
CLK2	AU041688 | hclk2	CDC like kinase 2	ENSOARG00000004102	1:104009066-104015763:-1	ATP binding (GO:0005524) | protein binding (GO:0005515) | transferase activity, transferring phosphorus-containing groups (GO:0016772) | protein tyrosine kinase activity (GO:0004713) | protein kinase activity (GO:0004672) | protein serine/threonine kinase activity (GO:0004674) | nucleotide binding (GO:0000166)	response to ionizing radiation (GO:0010212) | regulation of RNA splicing (GO:0043484) | peptidyl-tyrosine phosphorylation (GO:0018108) | negative regulation of gluconeogenesis (GO:0045721) | response to retinoic acid (GO:0032526) | protein autophosphorylation (GO:0046777) | protein phosphorylation (GO:0006468) | response to organic substance (GO:0010033)	nucleus (GO:0005634) | nucleoplasm (GO:0005654)	Cluster0001
CLK3	AI256811 | PHCLK3 | PHCLK3/152 | phclk3 | phclk3/152	CDC like kinase 3	ENSOARG00000003541	18:32943968-32957201:-1	protein binding (GO:0005515) | transferase activity, transferring phosphorus-containing groups (GO:0016772) | protein serine/threonine kinase activity (GO:0004674) | nucleotide binding (GO:0000166) | ATP binding (GO:0005524) | protein tyrosine kinase activity (GO:0004713) | protein kinase activity (GO:0004672) | poly(A) RNA binding (GO:0044822)	protein autophosphorylation (GO:0046777) | protein phosphorylation (GO:0006468) | regulation of RNA splicing (GO:0043484) | peptidyl-tyrosine phosphorylation (GO:0018108)	intermediate filament cytoskeleton (GO:0045111) | nucleus (GO:0005634) | membrane (GO:0016020) | nucleoplasm (GO:0005654)	Cluster0001
CLK4	AI987988 | C85119 | CLK1	CDC like kinase 4	ENSOARG00000006692	5:37196791-37214837:-1	ATP binding (GO:0005524) | protein binding (GO:0005515) | protein tyrosine kinase activity (GO:0004713) | transferase activity, transferring phosphorus-containing groups (GO:0016772) | protein kinase activity (GO:0004672) | protein serine/threonine kinase activity (GO:0004674) | nucleotide binding (GO:0000166)	protein autophosphorylation (GO:0046777) | protein phosphorylation (GO:0006468) | peptidyl-tyrosine phosphorylation (GO:0018108) | regulation of RNA splicing (GO:0043484)	nucleus (GO:0005634)	Cluster0001
CLN3 (assigned to ENSOARG00000002994)	.	CLN3, battenin	ENSOARG00000002994	24:26052066-26063735:-1	protein binding (GO:0005515) | calcium-dependent protein binding (GO:0048306)	regulation of filopodium assembly (GO:0051489) | cell migration (GO:0016477) | macroautophagy (GO:0016236) | action potential (GO:0001508) | negative regulation of catalytic activity (GO:0043086) | lysosome organization (GO:0007040) | protein localization to membrane (GO:0072657) | neurotransmitter metabolic process (GO:0042133) | negative regulation of proteolysis (GO:0045861) | associative lear…	autophagosome (GO:0005776) | integral component of membrane (GO:0016021) | lysosomal membrane (GO:0005765) | early endosome (GO:0005769) | membrane (GO:0016020) | late endosome (GO:0005770) | cytoplasmic vesicle (GO:0031410) | lysosome (GO:0005764)	Cluster0001
CLPTM1L	C130052I12RIK | C130052I12Rik | CRR9 | Crr9 | RGD1307896 | zgc:92063	CLPTM1-like	ENSOARG00000016392	16:71608535-71620781:+1	unknown	apoptotic process (GO:0006915)	integral component of membrane (GO:0016021) | membrane (GO:0016020)	Cluster0001
CLSTN1	1810034E21Rik | ALC-ALPHA | CALSYNTENIN-1 | CDHR12 | CST-1 | CSTN1 | Cst-1 | Cstn1 | Ctnnbip1 | PIK3CD | XB31alpha | alcalpha1 | alcalpha2 | fm67g03 | wu:fk52g02 | wu:fm67g03 | zgc:153744 | zgc:56528	calsyntenin 1	ENSOARG00000007130	12:41792954-41921415:+1	protein binding (GO:0005515) | kinesin binding (GO:0019894) | calcium ion binding (GO:0005509) | beta-amyloid binding (GO:0001540) | X11-like protein binding (GO:0042988) | beta-catenin binding (GO:0008013)	positive regulation of synapse assembly (GO:0051965) | positive regulation of synaptic transmission (GO:0050806) | homophilic cell adhesion via plasma membrane adhesion molecules (GO:0007156) | regulation of cell growth (GO:0001558)	integral component of membrane (GO:0016021) | postsynaptic membrane (GO:0045211) | neuronal postsynaptic density (GO:0097481) | cell surface (GO:0009986) | membrane (GO:0016020) | extracellular exosome (GO:0070062) | extracellular region (GO:0005576)	Cluster0001
CMAS	AW208911 | CMPNeu5Ac | CSS | D6Bwg0250e	cytidine monophosphate N-acetylneuraminic acid synthetase	ENSOARG00000020204	3:192909827-192924914:-1	unknown	unknown	nucleus (GO:0005634) | membrane (GO:0016020)	Cluster0001
CMIP	4933407C03Rik | 5830471E12Rik | AI314065 | AI464126 | RGD1306101 | TCMIP | c-mip | si:ch211-260p9.1 | tcmip	c-Maf inducing protein	ENSOARG00000008797	14:7590795-7670033:+1	protein binding (GO:0005515)	unknown	unknown	Cluster0001
CMTM3	9430096L06Rik | AI413895 | BNAS2 | CKLFSF3 | Cklfsf3 | zgc:91863	CKLF like MARVEL transmembrane domain containing 3	ENSOARG00000002039	14:33709046-33712756:+1	protein binding (GO:0005515)	positive regulation of B cell receptor signaling pathway (GO:0050861)	integral component of membrane (GO:0016021) | cytoplasm (GO:0005737) | membrane (GO:0016020) | nuclear membrane (GO:0031965)	Cluster0001
CMTM5	1500005P16Rik | 2900052H21Rik | CKLFSF5 | Cklfsf5 | cklfsf5	CKLF like MARVEL transmembrane domain containing 5	ENSOARG00000019322	7:21159974-21162151:-1	protein binding (GO:0005515)	negative regulation of myoblast differentiation (GO:0045662)	membrane (GO:0016020)	Cluster0001
CMTM6	2810051A14Rik | AA536733 | CKLFSF6 | Cklfsf6 | Da2-17 | LRRGT00102 | PRO2219 | cklfsf6 | sb:cb551 | si:dkey-11p23.2 | wu:fc75b06	CKLF like MARVEL transmembrane domain containing 6	ENSOARG00000015121	19:6835766-6845557:-1	unknown	unknown	membrane (GO:0016020) | extracellular exosome (GO:0070062)	Cluster0001
CMTM7	AI481279 | CKLF7 | CKLFSF7 | Cklfsf7 | LNV | cklfsf7 | im:7143001 | si:dkey-11p23.3	CKLF like MARVEL transmembrane domain containing 7	ENSOARG00000015080	19:6767274-6774650:+1	unknown	B-1a B cell differentiation (GO:0002337)	integral component of membrane (GO:0016021) | membrane (GO:0016020)	Cluster0001
CMTR1	1300018I05Rik | AI451264 | FTSJD2 | Ftsjd2 | KIAA0082 | LRRG00129 | MTr1 | RGD1307801 | RNF8 | ftsjd2 | hMTr1 | zgc:55336	cap methyltransferase 1	ENSOARG00000014698	20:11373097-11423213:+1	nucleic acid binding (GO:0003676) | protein binding (GO:0005515) | methyltransferase activity (GO:0008168) | mRNA (nucleoside-2 -O-)-methyltransferase activity (GO:0004483)	cap1 mRNA methylation (GO:0097309) | 7-methylguanosine mRNA capping (GO:0006370) | methylation (GO:0032259) | mRNA methylation (GO:0080009)	nucleus (GO:0005634) | cytoplasm (GO:0005737) | nucleoplasm (GO:0005654)	Cluster0001
CNDP2	0610010E05Rik | C76600 | CN2 | CNDP1 | CPGL | Cn2 | Dip-2 | HEL-S-13 | HsT2298 | PEPA | Pep-1 | Pep1 | cn2 | cndp2b | cpgl | darmin-r | wu:fd20d11 | wu:fe17f09 | zgc:92569	CNDP dipeptidase 2 (metallopeptidase M20 family)	ENSOARG00000004659	23:3957655-3967571:-1	tripeptidase activity (GO:0034701) | hydrolase activity (GO:0016787) | peptidase activity (GO:0008233) | metallopeptidase activity (GO:0008237) | dipeptidase activity (GO:0016805)	metabolic process (GO:0008152) | proteolysis (GO:0006508)	cytoplasm (GO:0005737) | nucleoplasm (GO:0005654) | extracellular exosome (GO:0070062)	Cluster0001
CNEP1R1	5033428A16Rik | C16orf69 | NEP1-R1 | NEP1R1 | RGD1308816 | TM188 | TMEM188 | TMP125 | Tmem188 | flj38101 | tmem188 | zgc:110674	CTD nuclear envelope phosphatase 1 regulatory subunit 1	ENSOARG00000017079	14:17965374-17977073:+1	protein binding (GO:0005515)	positive regulation of triglyceride biosynthetic process (GO:0010867) | protein localization to nucleus (GO:0034504) | positive regulation of protein dephosphorylation (GO:0035307)	cytoplasm (GO:0005737) | Nem1-Spo7 phosphatase complex (GO:0071595) | nuclear membrane (GO:0031965)	Cluster0001
CNIH4	AI647760 | AW050376 | CNIH-4 | D530030D03Rik | E430023H19Rik | HSPC163 | RGD1559740 | wu:fb51e06 | wu:fc10d11 | wu:fi84d07	cornichon family AMPA receptor auxiliary protein 4	ENSOARG00000016234	12:25625695-25641246:+1	protein binding (GO:0005515) | CCR5 chemokine receptor binding (GO:0031730)	ER to Golgi vesicle-mediated transport (GO:0006888) | intracellular signal transduction (GO:0035556)	endoplasmic reticulum-Golgi intermediate compartment (GO:0005793) | endoplasmic reticulum (GO:0005783) | membrane (GO:0016020)	Cluster0001
CNN1	CN | Calponin-1 | CnnI | HEL-S-14 | SMCC | Sm-Calp | XclpH3 | calponin | calponin-1 | clpH3 | cnn2	calponin 1	ENSOARG00000018621	5:13552884-13560118:+1	actin binding (GO:0003779) | protein binding (GO:0005515) | calmodulin binding (GO:0005516)	actomyosin structure organization (GO:0031032)	cytoskeleton (GO:0005856) | focal adhesion (GO:0005925)	Cluster0001
CNN3	1600014M03Rik | C85854 | Calpo3 | Calponin-3 | calponin-3	Calponin	ENSOARG00000017424	1:71197685-71203535:-1	actin binding (GO:0003779) | protein binding (GO:0005515) | calmodulin binding (GO:0005516)	actomyosin structure organization (GO:0031032) | epithelial cell differentiation (GO:0030855)	actin cytoskeleton (GO:0015629) | focal adhesion (GO:0005925) | cytoplasm (GO:0005737)	Cluster0001
CNNM2	ACDP2 | AU015877 | AW048635 | Acdp2 | Clp2 | HOMG6 | HOMGSMR | acdp4 | cnnm4	cyclin and CBS domain divalent metal cation transport mediator 2	ENSOARG00000002693	22:22638602-22803964:+1	ATP binding (GO:0005524) | magnesium ion transmembrane transporter activity (GO:0015095)	magnesium ion homeostasis (GO:0010960) | magnesium ion transport (GO:0015693)	basolateral plasma membrane (GO:0016323) | plasma membrane (GO:0005886)	Cluster0001
CNNM4	5430430O18Rik | ACDP4 | Acdp4 | Cnnm3 | acdp4 | cnnm4a	cyclin and CBS domain divalent metal cation transport mediator 4	ENSOARG00000013780	3:103603469-103675891:-1	magnesium ion transmembrane transporter activity (GO:0015095) | sodium ion transmembrane transporter activity (GO:0015081)	magnesium ion homeostasis (GO:0010960) | magnesium ion transport (GO:0015693) | enamel mineralization (GO:0070166)	basolateral plasma membrane (GO:0016323)	Cluster0001
CNOT10	2600001P13Rik | im:7139356 | zgc:152939	CCR4-NOT transcription complex subunit 10	ENSOARG00000015288	19:7029314-7077681:+1	protein binding (GO:0005515)	unknown	membrane (GO:0016020) | CCR4-NOT complex (GO:0030014)	Cluster0001
CNOT3	A930039N10Rik | LENG2 | NOT3 | NOT3H | leng2 | not3 | not3h	CCR4-NOT transcription complex subunit 3	ENSOARG00000002981	14:60307314-60316858:-1	protein binding (GO:0005515)	regulation of stem cell population maintenance (GO:2000036) | regulation of transcription, DNA-templated (GO:0006355) | trophectodermal cell differentiation (GO:0001829)	nucleus (GO:0005634) | CCR4-NOT complex (GO:0030014) | cytoplasmic mRNA processing body (GO:0000932)	Cluster0001
CNPY2 (assigned to ENSOARG00000009402)	.	canopy FGF signaling regulator 2	ENSOARG00000009402	3:162959953-162962400:+1	unknown	regulation of low-density lipoprotein particle clearance (GO:0010988) | negative regulation of gene expression (GO:0010629) | positive regulation of low-density lipoprotein particle receptor biosynthetic process (GO:0045716)	unknown	Cluster0001
CNPY3	1600025D17Rik | 2410050O22Rik | AI413153 | CAG4A | ERDA5 | PRAT4A | TNRC5 | Tnrc5 | cag4a | erda5 | prat4a | tnrc5	canopy FGF signaling regulator 3	ENSOARG00000004246	20:16651905-16659658:+1	receptor binding (GO:0005102)	unknown	unknown	Cluster0001
CNPY4	2610019P18Rik | CNPY | Cnpy | MBLAC1 | PRAT4B | RGD1307636	canopy FGF signaling regulator 4	ENSOARG00000017586	24:36251264-36254861:-1	receptor binding (GO:0005102)	unknown	unknown	Cluster0001
CNRIP1	1500041B16Rik | 3110054C06Rik | 5330437A18Rik | AI854501 | C11H2orf32 | C2orf32 | CRIP-1 | CRIP1 | Crip1a | RGD1308373	cannabinoid receptor interacting protein 1	ENSOARG00000019907	3:39887952-39910646:+1	unknown	unknown	myelin sheath (GO:0043209)	Cluster0001
CNTN1	AW495098 | CNTN | F11 | F3 | F3/F11 | F3cam | GP135 | MYPCN | cntn-A | usl	contactin 1	ENSOARG00000019884	3:145827373-146010932:-1	protein binding (GO:0005515) | carbohydrate binding (GO:0030246) | glycoprotein binding (GO:0001948)	positive regulation of neuron projection development (GO:0010976) | positive regulation of sodium ion transport (GO:0010765) | positive regulation of gene expression (GO:0010628) | neuron projection development (GO:0031175) | cerebellum development (GO:0021549)	myelin sheath (GO:0043209) | extracellular exosome (GO:0070062)	Cluster0001
COL14A1	5730412L22Rik | AW108078 | COL14 | UND | Undulin	collagen type XIV alpha 1 chain	ENSOARG00000016790	9:93989138-94176815:+1	protein binding (GO:0005515) | poly(A) RNA binding (GO:0044822)	unknown	extracellular space (GO:0005615) | extracellular matrix (GO:0031012) | extracellular exosome (GO:0070062)	Cluster0001
COL1A1	COLIA1 | Col1a-1 | Cola-1 | Cola1 | EDSC | Mov-13 | Mov13 | OI1 | OI2 | OI3 | OI4	collagen type I alpha 1	ENSOARG00000004871	11:35993829-36010034:+1	identical protein binding (GO:0042802) | protein binding (GO:0005515) | platelet-derived growth factor binding (GO:0048407) | extracellular matrix structural constituent (GO:0005201)	osteoblast differentiation (GO:0001649) | protein heterotrimerization (GO:0070208) | visual perception (GO:0007601) | skin development (GO:0043588) | positive regulation of canonical Wnt signaling pathway (GO:0090263) | sensory perception of sound (GO:0007605) | cellular response to mechanical stimulus (GO:0071260) | protein transport (GO:0015031) | embryonic skeletal system development (GO:00487…	extracellular space (GO:0005615) | proteinaceous extracellular matrix (GO:0005578) | extracellular matrix (GO:0031012) | cytoplasm (GO:0005737) | collagen trimer (GO:0005581) | collagen type I trimer (GO:0005584)	Cluster0001
COL25A1	2700062B08Rik | AMY | CFEOM5 | CLAC | CLAC-P | CLACP	collagen type XXV alpha 1	ENSOARG00000007257	6:16489529-16618749:+1	beta-amyloid binding (GO:0001540) | heparin binding (GO:0008201)	axonogenesis involved in innervation (GO:0060385)	extracellular space (GO:0005615) | extracellular region (GO:0005576) | integral component of plasma membrane (GO:0005887)	Cluster0001
COL28A1	COL28 | Col28 | Gm466 | RGD1564680 | col28a1c | si:ch211-174d12.1 | si:ch211-174d12.4	collagen type XXVIII alpha 1 chain	ENSOARG00000005106	4:15317632-15496782:-1	serine-type endopeptidase inhibitor activity (GO:0004867)	negative regulation of endopeptidase activity (GO:0010951)	basement membrane (GO:0005604)	Cluster0001
COL3A1	AW550625 | Col3a-1 | EDS4A | Tsk-2 | Tsk2 | collagen	collagen type III alpha 1 chain	ENSOARG00000016476	2:119229422-119270385:-1	protein binding (GO:0005515) | integrin binding (GO:0005178) | platelet-derived growth factor binding (GO:0048407) | extracellular matrix structural constituent (GO:0005201) | SMAD binding (GO:0046332)	peptide cross-linking (GO:0018149) | cerebral cortex development (GO:0021987) | skin development (GO:0043588) | integrin-mediated signaling pathway (GO:0007229) | aorta smooth muscle tissue morphogenesis (GO:0060414) | wound healing (GO:0042060) | negative regulation of immune response (GO:0050777) | positive regulation of Rho protein signal transduction (GO:0035025) | cell-matrix adhesion (GO:00…	extracellular space (GO:0005615) | proteinaceous extracellular matrix (GO:0005578) | extracellular matrix (GO:0031012) | collagen trimer (GO:0005581) | collagen type III trimer (GO:0005586)	Cluster0001
COL5A1	AI413331 | EDSC | cha1V | si:dkey-87m23.1	collagen type V alpha 1	ENSOARG00000002129	3:1382755-1496634:-1	protein binding (GO:0005515) | heparin binding (GO:0008201) | proteoglycan binding (GO:0043394) | platelet-derived growth factor binding (GO:0048407) | extracellular matrix structural constituent (GO:0005201)	collagen biosynthetic process (GO:0032964) | cell adhesion (GO:0007155) | cell migration (GO:0016477) | eye morphogenesis (GO:0048592) | heart morphogenesis (GO:0003007) | wound healing, spreading of epidermal cells (GO:0035313) | blood vessel development (GO:0001568) | regulation of cellular component organization (GO:0051128) | negative regulation of endodermal cell differentiation (GO:1903225)…	basement membrane (GO:0005604) | proteinaceous extracellular matrix (GO:0005578) | extracellular matrix (GO:0031012) | collagen trimer (GO:0005581) | collagen type V trimer (GO:0005588) | extracellular exosome (GO:0070062)	Cluster0001
COL5A2	1110014L14Rik | EDSC	collagen type V alpha 2 chain	ENSOARG00000016440	2:119063656-119210952:+1	protein binding (GO:0005515) | extracellular matrix structural constituent (GO:0005201) | SMAD binding (GO:0046332)	eye morphogenesis (GO:0048592) | cellular response to amino acid stimulus (GO:0071230) | negative regulation of endodermal cell differentiation (GO:1903225) | skin development (GO:0043588) | skeletal system development (GO:0001501) | collagen fibril organization (GO:0030199)	extracellular matrix (GO:0031012) | collagen trimer (GO:0005581) | collagen type V trimer (GO:0005588)	Cluster0001
COL8A1	C3orf7 | Col8a-1 | GEM1	collagen type VIII alpha 1	ENSOARG00000017875	1:162488504-162547131:+1	protein binding (GO:0005515)	endodermal cell differentiation (GO:0035987) | positive regulation of cell-substrate adhesion (GO:0010811) | camera-type eye morphogenesis (GO:0048593) | epithelial cell proliferation (GO:0050673)	extracellular matrix (GO:0031012) | collagen trimer (GO:0005581) | extracellular exosome (GO:0070062) | intracellular membrane-bounded organelle (GO:0043231) | extracellular region (GO:0005576)	Cluster0001
COL8A2	AI429819 | FECD | FECD1 | PPCD | PPCD2 | si:ch211-197n10.4	collagen type VIII alpha 2	ENSOARG00000019635	1:10777090-10780435:-1	protein binding (GO:0005515)	camera-type eye morphogenesis (GO:0048593) | epithelial cell proliferation (GO:0050673)	extracellular matrix (GO:0031012) | collagen trimer (GO:0005581) | extracellular region (GO:0005576)	Cluster0001
COLEC12	CL-P1 | CLP1 | NSR2 | SCARA4 | SRCL | Scara4 | hm:zeh0853 | id:ibd2826 | sb:cb377 | si:ch211-212m21.5	collectin subfamily member 12	ENSOARG00000009301	23:35558221-35884837:-1	low-density lipoprotein particle binding (GO:0030169) | carbohydrate binding (GO:0030246) | signaling pattern recognition receptor activity (GO:0008329)	phagocytosis, recognition (GO:0006910) | immune response (GO:0006955) | cellular response to exogenous dsRNA (GO:0071360) | toll-like receptor 3 signaling pathway (GO:0034138) | positive regulation of cell adhesion molecule production (GO:0060355)	collagen trimer (GO:0005581) | extracellular exosome (GO:0070062)	Cluster0001
COLGALT1	2810024B22Rik | COLGALT2 | GLT25D1 | Glt25d1 | RGD1309002 | colgalt1-a | colgalt1-b | glt25d1 | glt25d1-a | glt25d1-b | glt25d1a | glt25d1b	collagen beta(1-O)galactosyltransferase 1	ENSOARG00000016092	5:5281437-5302690:-1	unknown	unknown	membrane (GO:0016020) | endoplasmic reticulum lumen (GO:0005788)	Cluster0001
COMMD2	1190017G07Rik | AI047739 | D3Ertd176e | DDBDRAFT_0186231 | DDBDRAFT_0266453 | DDB_0186231 | DDB_0266453 | GB11568 | HSPC042 | comd2 | wu:fb12e01 | zgc:92665	COMM domain containing 2	ENSOARG00000004762	1:236443398-236450300:+1	protein binding (GO:0005515)	unknown	unknown	Cluster0001
COMMD9	1810029F08Rik | AA409293 | COMD9 | HSPC166 | comd9 | im:7142515 | si:ch211-154e15.3 | si:ch211-15d5.2 | zgc:136565	COMM domain containing 9	ENSOARG00000019035	15:64949356-64962580:-1	protein binding (GO:0005515)	unknown	unknown	Cluster0001
COPA	AGR_L_1722 | AILJK | AT03_16350 | AU040324 | Alpha-COP | BB253_3843 | BGB | BPP5_4180 | C813_09465 | CFNIH1_12575 | DDBDRAFT_0189693 | DDBDRAFT_0233797 | DDB_0189693 | DDB_0233797 | DJ39_749 | Dda3937_04159 | EAMY_1037 | ECA1193 | ECK0478 | ESA_02780 | Entcl_3308 | HEP-COP | HEPCOP | IX91_11410 | JW0473 | KUC_0771 | M565_ctg1P1791 | MADE_1001720 | MADE_1001920 | MU9_3200 | NT01EI_1138 | OOC_16709…	coatomer protein complex subunit alpha	ENSOARG00000008680	1:109632313-109681985:-1	structural molecule activity (GO:0005198) | protein binding (GO:0005515)	transport (GO:0006810) | protein transport (GO:0015031) | intracellular protein transport (GO:0006886) | pancreatic juice secretion (GO:0030157) | vesicle-mediated transport (GO:0016192)	membrane coat (GO:0030117) | extracellular space (GO:0005615) | Golgi apparatus (GO:0005794) | membrane (GO:0016020) | extracellular exosome (GO:0070062) | Golgi membrane (GO:0000139) | cytoplasm (GO:0005737) | COPI vesicle coat (GO:0030126)	Cluster0001
COPB1	2610019B04Rik | Beta-COP | COPB | Rack2 | id:ibd5034 | wu:fc66c05 | zgc:92482	coatomer protein complex subunit beta 1	ENSOARG00000006938	15:37823646-37855961:+1	structural molecule activity (GO:0005198) | protein binding (GO:0005515) | binding (GO:0005488)	transport (GO:0006810) | protein transport (GO:0015031) | intracellular protein transport (GO:0006886) | vesicle-mediated transport (GO:0016192)	membrane coat (GO:0030117) | Golgi apparatus (GO:0005794) | membrane (GO:0016020) | intracellular membrane-bounded organelle (GO:0043231) | Golgi membrane (GO:0000139) | COPI-coated vesicle (GO:0030137) | COPI-coated vesicle membrane (GO:0030663) | cytoplasmic vesicle (GO:0031410) | cytoplasm (GO:0005737) | COPI vesicle coat (GO:0030126)	Cluster0001
COPE	1110005D17Rik | Cope1 | DDBDRAFT_0189670 | DDBDRAFT_0233799 | DDB_0189670 | DDB_0233799 | GB10258 | LDLF | epsilon-COP | zgc:103652	coatomer protein complex subunit epsilon	ENSOARG00000010422	5:4062528-4080158:+1	structural molecule activity (GO:0005198) | protein binding (GO:0005515)	retrograde vesicle-mediated transport, Golgi to ER (GO:0006890)	COPI-coated vesicle (GO:0030137) | Golgi apparatus (GO:0005794) | nucleoplasm (GO:0005654)	Cluster0001
COPG2	2-COP | AW227625 | RGD1566215 | cb943 | copg | fi31b06 | gamma-2-COP | wu:fi31b06	coatomer protein complex subunit gamma 2	ENSOARG00000005694	4:94290575-94429804:-1	structural molecule activity (GO:0005198) | binding (GO:0005488)	intra-Golgi vesicle-mediated transport (GO:0006891) | transport (GO:0006810) | protein transport (GO:0015031) | intracellular protein transport (GO:0006886) | vesicle-mediated transport (GO:0016192)	membrane coat (GO:0030117) | membrane (GO:0016020) | COPI vesicle coat (GO:0030126)	Cluster0001
COPRS	1700029I03Rik | 2410022L05Rik | AA409325 | AI256813 | C16H17orf79 | C17H17orf79 | C17orf79 | C19H17orf79 | C85432 | C9H17orf79 | CE1H17orf79 | COPR5 | Copr5 | HSA272196 | RGD1565675 | TTP1	coordinator of PRMT5 and differentiation stimulator	ENSOARG00000013768	11:17879145-17887581:+1	protein binding (GO:0005515) | histone binding (GO:0042393)	muscle organ development (GO:0007517) | histone H4-R3 methylation (GO:0043985)	nucleus (GO:0005634) | cytoplasm (GO:0005737) | plasma membrane (GO:0005886)	Cluster0001
COPZ1	5930435A22Rik | AA407760 | CGI-120 | CHUNP6876 | COPZ | D4Ertd360e | DDBDRAFT_0188470 | DDBDRAFT_0233825 | DDB_0188470 | DDB_0233825 | HSPC181 | NFE2 | copz | copz1-a | copz2 | zeta-COP | zeta1-COP | zeta1-cop	coatomer protein complex subunit zeta 1	ENSOARG00000016220	3:132056655-132081572:-1	unknown	intra-Golgi vesicle-mediated transport (GO:0006891) | toxin transport (GO:1901998) | transport (GO:0006810) | protein transport (GO:0015031) | intracellular protein transport (GO:0006886) | vesicle-mediated transport (GO:0016192)	membrane coat (GO:0030117) | COPI vesicle coat (GO:0030126) | membrane (GO:0016020)	Cluster0001
COPZ2	1110012D12Rik | zeta2-COP	coatomer protein complex subunit zeta 2	ENSOARG00000007390	11:37992980-38001708:+1	unknown	transport (GO:0006810) | protein transport (GO:0015031)	COPI vesicle coat (GO:0030126)	Cluster0001
COQ10B	1500041J02Rik | 1700030I21Rik | 9530077A17Rik | AV002237 | AW742641 | RGD1359509 | fc38f07 | im:6912267 | wu:fc38f07 | zgc:112103	coenzyme Q10B	ENSOARG00000015462	2:198685880-198703534:+1	unknown	unknown	unknown	Cluster0001
CORO1B	CORO6 | CORONIN-2 | Coronin-1B | Coronin-2 | cb1093 | cor-1 | coronin-1B | coroninse | fc02d01 | wu:fc02d01 | zgc:165637	coronin 1B	ENSOARG00000012083	21:44614163-44619467:-1	identical protein binding (GO:0042802) | protein binding (GO:0005515) | Arp2/3 complex binding (GO:0071933) | actin filament binding (GO:0051015)	positive regulation of lamellipodium morphogenesis (GO:2000394) | actin filament branching (GO:0090135) | protein localization to cell leading edge (GO:1902463) | negative regulation of Arp2/3 complex-mediated actin nucleation (GO:0034316) | cell migration (GO:0016477) | cellular response to platelet-derived growth factor stimulus (GO:0036120) | actin filament bundle assembly (GO:0051017) | actin…	cell periphery (GO:0071944) | actin cytoskeleton (GO:0015629) | plasma membrane (GO:0005886) | extracellular exosome (GO:0070062) | stress fiber (GO:0001725) | cytosol (GO:0005829) | focal adhesion (GO:0005925) | actin filament (GO:0005884) | cytoplasm (GO:0005737) | lamellipodium (GO:0030027) | perinuclear region of cytoplasm (GO:0048471) | cell leading edge (GO:0031252)	Cluster0001
CORO1C	AL022675 | AW455561 | AW548837 | Coronin-1C | Coronin-1c | HCRNN4 | RGD1564490 | Xcoronin | coronin | coronin-1C | coronin1c | hcrnn4	coronin 1C	ENSOARG00000017927	17:63912171-63962877:+1	Rac GTPase binding (GO:0048365) | protein binding (GO:0005515) | actin filament binding (GO:0051015)	negative regulation of protein phosphorylation (GO:0001933) | positive regulation of lamellipodium morphogenesis (GO:2000394) | regulation of ruffle assembly (GO:1900027) | regulation of fibroblast migration (GO:0010762) | actin cytoskeleton organization (GO:0030036) | negative regulation of focal adhesion assembly (GO:0051895) | establishment of protein localization (GO:0045184) | neural crest c…	lateral plasma membrane (GO:0016328) | flotillin complex (GO:0016600) | cytoskeleton (GO:0005856) | focal adhesion (GO:0005925) | actin cytoskeleton (GO:0015629) | lamellipodium (GO:0030027) | vesicle (GO:0031982)	Cluster0001
CORO2B	CLIPINC | Coronin-2B | E130012P22Rik | coronin-2B	coronin 2B	ENSOARG00000018517	7:15187916-15338481:+1	protein binding (GO:0005515) | actin filament binding (GO:0051015)	actin cytoskeleton organization (GO:0030036)	membrane (GO:0016020)	Cluster0001
COX6A1	CMTRID | COX6A | COX6AL | GB10253 | VIA L | VIaL | cox6a | cox6al | ns:zf-e250 | zgc:103782	cytochrome c oxidase subunit 6A1	ENSOARG00000012290	17:62376933-62378639:+1	cytochrome-c oxidase activity (GO:0004129)	hydrogen ion transmembrane transport (GO:1902600)	membrane (GO:0016020) | mitochondrion (GO:0005739) | mitochondrial inner membrane (GO:0005743) | mitochondrial respiratory chain complex IV (GO:0005751)	Cluster0001
CPED1	6720481P07 | A430107O13Rik | AI552584 | C14H7orf58 | C18H7orf58 | C1H7orf58 | C4H7orf58 | C7orf58 | C8H7orf58 | si:ch211-152m4.1	cadherin like and PC-esterase domain containing 1	ENSOARG00000018220	4:85512508-85837877:+1	unknown	unknown	endoplasmic reticulum (GO:0005783)	Cluster0001
CPNE2	3322401K10Rik | COPN2 | CPN2 | CPNE3 | Copine-2 | copine-2 | fj39e04 | si:ch211-122c9.1 | wu:fj39e04	copine 2	ENSOARG00000018900	14:24562874-24594126:+1	protein binding (GO:0005515)	cellular response to calcium ion (GO:0071277)	nucleus (GO:0005634) | cytoplasm (GO:0005737) | plasma membrane (GO:0005886) | extracellular exosome (GO:0070062)	Cluster0001
CPNE8	1200003E11Rik | 1500031E20Rik | CPNE5 | Copine-8 | copine-8	copine 8	ENSOARG00000020074	3:148252719-148512916:+1	protein binding (GO:0005515)	unknown	extracellular exosome (GO:0070062)	Cluster0001
CPQ	1190003P12Rik | 2610034C17Rik | Hls2 | LAL | LDP | Lal-1 | PGCP | Pgcp | lal-1 | pgcp	carboxypeptidase Q	ENSOARG00000004737	9:79583307-80022406:-1	protein homodimerization activity (GO:0042803) | hydrolase activity (GO:0016787) | metallodipeptidase activity (GO:0070573)	metabolic process (GO:0008152) | proteolysis (GO:0006508) | peptide catabolic process (GO:0043171)	extracellular space (GO:0005615) | cytoplasm (GO:0005737) | extracellular exosome (GO:0070062)	Cluster0001
CPSF3L	2410006F12Rik | AU044035 | CPSF73L | INT11 | INTS11 | RC-68 | RC68 | int11 | zgc:110671	cleavage and polyadenylation specific factor 3-like	ENSOARG00000004725	12:49273994-49283355:+1	protein binding (GO:0005515)	snRNA processing (GO:0016180)	blood microparticle (GO:0072562) | integrator complex (GO:0032039)	Cluster0001
CPSF7	5730453I16Rik | AL022757 | C330017N18Rik | CFIm59 | RGD1305441	cleavage and polyadenylation specific factor 7	ENSOARG00000012937	21:39308747-39324551:-1	protein binding (GO:0005515) | nucleic acid binding (GO:0003676) | poly(A) RNA binding (GO:0044822) | nucleotide binding (GO:0000166)	protein tetramerization (GO:0051262)	nucleus (GO:0005634) | membrane (GO:0016020) | mRNA cleavage factor complex (GO:0005849)	Cluster0001
CPXM2	4632435C11Rik | CPX-2 | CPX2 | Cpx2 | RGD1310955 | UNQ676	carboxypeptidase X (M14 family), member 2	ENSOARG00000009670	22:42380163-42518141:-1	metallocarboxypeptidase activity (GO:0004181) | zinc ion binding (GO:0008270)	proteolysis (GO:0006508)	extracellular space (GO:0005615) | extracellular matrix (GO:0031012)	Cluster0001
CRAMP1	CRAMP1L | Cramp1l | HN1L | TCE4 | cramp1l | fj63a04 | si:dkey-91d10.8 | wu:fj63a04	cramped chromatin regulator homolog 1	ENSOARG00000016037	24:1230309-1274271:+1	chromatin binding (GO:0003682)	unknown	nucleus (GO:0005634)	Cluster0001
CREB3	AU044960 | AW538053 | C80076 | LUMAN | LZIP | LZIP-1 | LZIP-2 | Luman | luman | lzip | sLZIP	cAMP responsive element binding protein 3	ENSOARG00000011833	2:52496387-52500153:-1	transcriptional activator activity, RNA polymerase II core promoter proximal region sequence-specific binding (GO:0001077) | protein binding (GO:0005515) | RNA polymerase II core promoter proximal region sequence-specific DNA binding (GO:0000978) | transcription factor activity, RNA polymerase II core promoter proximal region sequence-specific binding (GO:0000982) | sequence-specific DNA binding …	positive regulation of monocyte chemotaxis (GO:0090026) | positive regulation of transcription from RNA polymerase II promoter (GO:0045944) | positive regulation of transcription from RNA polymerase II promoter involved in unfolded protein response (GO:0006990) | regulation of transcription, DNA-templated (GO:0006355) | negative regulation of endoplasmic reticulum stress-induced intrinsic apoptot…	endoplasmic reticulum (GO:0005783)	Cluster0001
CREB3L1	OASIS | Oasis | id:ibd2573 | id:ibd5131 | oasis | wu:fa98d12	cAMP responsive element binding protein 3 like 1	ENSOARG00000003188	15:74512587-74549657:+1	sequence-specific DNA binding (GO:0043565) | protein binding (GO:0005515) | cAMP response element binding (GO:0035497) | DNA binding (GO:0003677) | transcription factor activity, sequence-specific DNA binding (GO:0003700)	positive regulation of transcription from RNA polymerase II promoter (GO:0045944) | regulation of transcription, DNA-templated (GO:0006355) | endoplasmic reticulum unfolded protein response (GO:0030968)	endoplasmic reticulum (GO:0005783)	Cluster0001
CREB3L2	BBF2H7 | C530025K05Rik | Ra69 | SCIRR69 | bbf2h7 | zgc:158603	cAMP responsive element binding protein 3 like 2	ENSOARG00000009957	4:101365854-101490099:-1	sequence-specific DNA binding (GO:0043565) | transcriptional activator activity, RNA polymerase II core promoter proximal region sequence-specific binding (GO:0001077) | cAMP response element binding (GO:0035497) | DNA binding (GO:0003677) | RNA polymerase II core promoter proximal region sequence-specific DNA binding (GO:0000978) | transcription factor activity, sequence-specific DNA binding (GO…	regulation of transcription, DNA-templated (GO:0006355) | response to endoplasmic reticulum stress (GO:0034976) | cartilage development (GO:0051216) | ER to Golgi vesicle-mediated transport (GO:0006888) | endoplasmic reticulum unfolded protein response (GO:0030968) | positive regulation of transcription from RNA polymerase II promoter (GO:0045944) | chondrocyte differentiation (GO:0002062) | posi…	nucleus (GO:0005634) | endoplasmic reticulum (GO:0005783) | nucleoplasm (GO:0005654)	Cluster0001
CREBL2	AI046348 | B230205M03 | zgc:92620 | zgc:92797	cAMP responsive element binding protein like 2	ENSOARG00000020855	3:202059701-202061497:-1	sequence-specific DNA binding (GO:0043565) | transcription factor activity, sequence-specific DNA binding (GO:0003700)	regulation of transcription, DNA-templated (GO:0006355)	unknown	Cluster0001
CRELD2	5730592L21Rik | C85758 | RGD1310614 | zgc:66383	cysteine rich with EGF like domains 2	ENSOARG00000019646	3:223554396-223560306:+1	protein binding (GO:0005515) | calcium ion binding (GO:0005509)	unknown	Golgi apparatus (GO:0005794) | extracellular space (GO:0005615) | endoplasmic reticulum (GO:0005783)	Cluster0001
CRIP1	CRHP | CRIP | CRP-1 | CRP1 | Crip | Crp-1 | crhp | crip | crp1 | zgc:103738	cysteine-rich protein 1 (intestinal)	novel transcript reconstruction	undetermined	unknown	unknown	unknown	Cluster0001
CRK	ARPC5 | CDPK-related kinase | CG1587 | CRK | CRKII | CROOKED | Crk-I | Crk-II | Crk-III | Crk3 | CrkIII | Crko | D-CRK | D-Crk | DCrk | Dcrk | Dmel\CG1587 | P38C-CRK | T15B16.22 | T15B16_22 | UVRAG | c-Crk | crk | crk2 | crkII | crkii | crko | dCRK | dCrk | fb34h10 | fc05a01 | fi19g05 | p38 | v-crk | wu:fb34h10 | wu:fc05a01 | wu:fc54a04 | wu:fi19g05 | zgc:100936	v-crk avian sarcoma virus CT10 oncogene homolog	ENSOARG00000012278	11:22185237-22204441:-1	SH3/SH2 adaptor activity (GO:0005070) | protein binding (GO:0005515) | SH2 domain binding (GO:0042169) | ephrin receptor binding (GO:0046875) | protein phosphorylated amino acid binding (GO:0045309)	ephrin receptor signaling pathway (GO:0048013) | regulation of GTPase activity (GO:0043087) | regulation of actin cytoskeleton organization (GO:0032956)	actin cytoskeleton (GO:0015629) | extracellular exosome (GO:0070062)	Cluster0001
CROCC	ROLT | Rootletin | crcc | rootletin	ciliary rootlet coiled-coil, rootletin	ENSOARG00000011764	2:248440836-248489150:-1	actin binding (GO:0003779) | structural molecule activity (GO:0005198) | protein binding (GO:0005515) | kinesin binding (GO:0019894)	protein localization to organelle (GO:0033365) | photoreceptor cell maintenance (GO:0045494) | protein localization (GO:0008104) | epithelial structure maintenance (GO:0010669) | centriole-centriole cohesion (GO:0010457) | centrosome organization (GO:0051297) | establishment of organelle localization (GO:0051656) | ciliary basal body organization (GO:0032053)	centrosome (GO:0005813) | centriole (GO:0005814) | ciliary rootlet (GO:0035253) | actin cytoskeleton (GO:0015629) | photoreceptor inner segment (GO:0001917) | cytoplasm (GO:0005737) | plasma membrane (GO:0005886) | extracellular exosome (GO:0070062)	Cluster0001
CRTAP	5730529N23Rik | CASP | LEPREL3 | Leprel3 | OI7 | P3H5 | P3h5 | RGD1565180 | wu:fb47h01 | zgc:85621	cartilage associated protein	ENSOARG00000015642	19:7372063-7407944:+1	unknown	peptidyl-proline hydroxylation to 3-hydroxy-L-proline (GO:0018400) | protein stabilization (GO:0050821) | negative regulation of post-translational protein modification (GO:1901874) | spermatogenesis (GO:0007283)	extracellular space (GO:0005615) | endoplasmic reticulum (GO:0005783)	Cluster0001
CRTC3	2610312F20Rik | 6332415K15Rik | AI429792 | BC011210 | RGD1309666 | TORC-3 | TORC3 | torc3	CREB regulated transcription coactivator 3	ENSOARG00000012943	18:21093496-21177353:-1	unknown	positive regulation of transcription from RNA polymerase II promoter (GO:0045944) | positive regulation of CREB transcription factor activity (GO:0032793) | negative regulation of lipid catabolic process (GO:0050995) | macrophage activation (GO:0042116) | negative regulation of cAMP-mediated signaling (GO:0043951) | energy homeostasis (GO:0097009)	nucleus (GO:0005634) | cytoplasm (GO:0005737) | nucleoplasm (GO:0005654)	Cluster0001
CRYGS	AI327013 | CRYG8 | CTRCT20 | Opj | cryg8 | rncat	crystallin gamma S	ENSOARG00000020537	1:198880324-198885820:+1	structural constituent of eye lens (GO:0005212)	lens development in camera-type eye (GO:0002088) | morphogenesis of an epithelium (GO:0002009)	unknown	Cluster0001
CRYL1	1110025H08Rik | A230106J09Rik | C85932 | CRY | GB13368 | GDH | GulDH | HEL30 | gul3dh | im:6895749 | lambda-CRY | zgc:152659	crystallin lambda 1	ENSOARG00000013937	10:36124260-36182572:+1	3-hydroxyacyl-CoA dehydrogenase activity (GO:0003857) | protein homodimerization activity (GO:0042803) | L-gulonate 3-dehydrogenase activity (GO:0050104) | NAD+ binding (GO:0070403) | oxidoreductase activity (GO:0016491)	fatty acid metabolic process (GO:0006631) | oxidation-reduction process (GO:0055114)	nucleus (GO:0005634) | Golgi apparatus (GO:0005794) | cytoplasm (GO:0005737) | nucleolus (GO:0005730) | plasma membrane (GO:0005886) | extracellular exosome (GO:0070062)	Cluster0001
CSAD (assigned to ENSOARG00000007518)	.	cysteine sulfinic acid decarboxylase	ENSOARG00000007518	1:112868835-112869617:+1	pyridoxal phosphate binding (GO:0030170) | lyase activity (GO:0016829) | catalytic activity (GO:0003824) | carboxy-lyase activity (GO:0016831)	carboxylic acid metabolic process (GO:0019752)	unknown	Cluster0001
CSF1	C87615 | CSF-1 | Csfm | MCSF | MCSFBETA | op	colony stimulating factor 1	ENSOARG00000019349	1:86382849-86393572:+1	protein binding (GO:0005515) | growth factor activity (GO:0008083) | protein homodimerization activity (GO:0042803) | cytokine activity (GO:0005125) | macrophage colony-stimulating factor receptor binding (GO:0005157)	positive regulation of odontogenesis of dentin-containing tooth (GO:0042488) | positive regulation of Ras protein signal transduction (GO:0046579) | positive regulation of osteoclast differentiation (GO:0045672) | positive regulation of multicellular organism growth (GO:0040018) | positive regulation of cell proliferation (GO:0008284) | osteoclast differentiation (GO:0030316) | positive regulatio…	integral component of membrane (GO:0016021) | extracellular space (GO:0005615) | perinuclear region of cytoplasm (GO:0048471) | CSF1-CSF1R complex (GO:1990682) | extracellular exosome (GO:0070062)	Cluster0001
CSF1R	AI323359 | C-FMS | CD115 | CSF-1-R | CSF-1R | CSF1 | CSFR | Csfmr | FIM2 | FMS | Fim-2 | Fms | HDLS | KIT | M-CSF | M-CSF-R | M-CSFR | MCSFR | c-fms | cd115 | csf1ra | fms | mrfms	colony stimulating factor 1 receptor	ENSOARG00000006358	5:58896827-58927101:-1	transferase activity, transferring phosphorus-containing groups (GO:0016772) | protein binding (GO:0005515) | kinase activity (GO:0016301) | nucleotide binding (GO:0000166) | ATP binding (GO:0005524) | transferase activity (GO:0016740) | protein tyrosine kinase activity (GO:0004713) | transmembrane receptor protein tyrosine kinase activity (GO:0004714) | protein homodimerization activity (GO:0042…	hemopoiesis (GO:0030097) | phosphatidylinositol metabolic process (GO:0046488) | positive regulation of ERK1 and ERK2 cascade (GO:0070374) | peptidyl-tyrosine phosphorylation (GO:0018108) | positive regulation of protein serine/threonine kinase activity (GO:0071902) | cellular response to macrophage colony-stimulating factor stimulus (GO:0036006) | negative regulation of cell proliferation (GO:00…	integral component of membrane (GO:0016021) | cell surface (GO:0009986) | plasma membrane (GO:0005886) | membrane (GO:0016020) | CSF1-CSF1R complex (GO:1990682)	Cluster0001
CSF2RA	CD116 | CDw116 | CSF2R | CSF2RAX | CSF2RAY | CSF2RX | CSF2RY | Csfgmra | GM-CSF-R-alpha | GM-CSF-Ra | GM-CSFR | GMCSFR | GMR | SMDP4	colony stimulating factor 2 receptor alpha subunit	ENSOARG00000007541	X:526361-549772:+1	cytokine receptor activity (GO:0004896) | protein binding (GO:0005515) | granulocyte colony-stimulating factor binding (GO:0051916) | granulocyte colony-stimulating factor receptor activity (GO:0004902)	cytokine-mediated signaling pathway (GO:0019221) | cellular response to granulocyte macrophage colony-stimulating factor stimulus (GO:0097011)	membrane (GO:0016020) | plasma membrane (GO:0005886)	Cluster0001
CSF2RB	AI848964 | AIC2B | Bc | CD131 | CDw131 | Csf2rb1 | Csf2rb2 | Csfgmrb | IL3RB | IL5RB | Il3r | Il3rb | Il3rb1 | Il5rb | SMDP5 | cd131 | cdw131 | il-3rbc | il3rb | il5rb	colony stimulating factor 2 receptor beta common subunit	ENSOARG00000019095	3:180166727-180179868:+1	cytokine receptor activity (GO:0004896) | protein binding (GO:0005515)	cytokine-mediated signaling pathway (GO:0019221)	membrane (GO:0016020)	Cluster0001
CSNK1E	AI426939 | AI551861 | AW457082 | CK1epsilon | CKIe | CKIepsilon | HCKIE | KC1epsilon | LOC400927-csnk1e | ck1-epsilon | ck1epsilon | ckie | dco | fj38c01 | hckie | tau | wu:fj38c01 | wu:fj62a04 | zgc:77310	casein kinase 1 epsilon	ENSOARG00000015331	3:214035662-214057701:-1	protein binding (GO:0005515) | transferase activity, transferring phosphorus-containing groups (GO:0016772) | protein serine/threonine kinase activity (GO:0004674) | nucleotide binding (GO:0000166) | ATP binding (GO:0005524) | protein tyrosine kinase activity (GO:0004713) | protein kinase activity (GO:0004672) | poly(A) RNA binding (GO:0044822)	positive regulation of proteasomal ubiquitin-dependent protein catabolic process (GO:0032436) | regulation of circadian rhythm (GO:0042752) | positive regulation of non-canonical Wnt signaling pathway (GO:2000052) | regulation of cellular protein localization (GO:1903827) | negative regulation of protein binding (GO:0032091) | negative regulation of Wnt signaling pathway (GO:0030178) | positive r…	nucleus (GO:0005634) | intracellular ribonucleoprotein complex (GO:0030529) | cytoplasm (GO:0005737)	Cluster0001
CSPG4	4732461B14Rik | AN2 | HMW-MAA | MCSP | MCSPG | MEL-CSPG | MSK16 | NG2 | Ng2 | hmw-maa | mcsp | mcspg | mel-cspg | msk16 | ng2	chondroitin sulfate proteoglycan 4	ENSOARG00000001908	18:32077781-32112613:+1	protein binding (GO:0005515) | protein kinase binding (GO:0019901)	glial cell migration (GO:0008347) | activation of MAPK activity (GO:0000187) | positive regulation of peptidyl-tyrosine phosphorylation (GO:0050731) | intracellular signal transduction (GO:0035556) | transmembrane receptor protein tyrosine kinase signaling pathway (GO:0007169) | cell proliferation (GO:0008283)	cell projection (GO:0042995) | focal adhesion (GO:0005925) | cell surface (GO:0009986) | plasma membrane (GO:0005886) | extracellular exosome (GO:0070062)	Cluster0001
CSRNP1	4931429D10Rik | AXUD1 | Axud1 | CSRNP-1 | FAM130B | TAIP-3 | URAX1 | axud1 | taip-3	cysteine and serine rich nuclear protein 1	ENSOARG00000002241	19:12396140-12400979:-1	sequence-specific DNA binding (GO:0043565) | protein binding (GO:0005515) | transcription factor activity, sequence-specific DNA binding (GO:0003700) | transcriptional activator activity, RNA polymerase II transcription regulatory region sequence-specific binding (GO:0001228)	post-embryonic development (GO:0009791) | positive regulation of transcription from RNA polymerase II promoter (GO:0045944) | platelet-derived growth factor receptor signaling pathway (GO:0048008) | regulation of transcription, DNA-templated (GO:0006355) | skeletal system morphogenesis (GO:0048705) | face morphogenesis (GO:0060325) | palate development (GO:0060021)	nucleus (GO:0005634)	Cluster0001
CSRNP2	C12orf2 | C12orf22 | CSRNP-2 | Csnrp2 | FAM130A1 | PPP1R72 | RGD1308916 | TAIP-12 | fam130a1 | si:dkey-268p11.1 | taip-12	cysteine and serine rich nuclear protein 2	ENSOARG00000017411	3:134938816-134946558:+1	sequence-specific DNA binding (GO:0043565) | protein binding (GO:0005515) | transcription factor activity, sequence-specific DNA binding (GO:0003700) | phosphatase binding (GO:0019902) | transcriptional activator activity, RNA polymerase II transcription regulatory region sequence-specific binding (GO:0001228)	positive regulation of transcription from RNA polymerase II promoter (GO:0045944) | negative regulation of phosphatase activity (GO:0010923)	nucleus (GO:0005634)	Cluster0001
CST3	ARMD11 | CYSC | CysC | Cystatin | Cystatin-C | HEL-S-2 | armd11 | fb51d07 | wu:fb24g06 | wu:fb51d07 | wu:fc55f03 | zgc:136227	cystatin C precursor	ENSOARG00000006202	13:41296119-41299663:-1	cysteine-type endopeptidase inhibitor activity (GO:0004869) | peptidase inhibitor activity (GO:0030414)	negative regulation of endopeptidase activity (GO:0010951) | negative regulation of peptidase activity (GO:0010466)	unknown	Cluster0001
CSTB (assigned to ENSOARG00000011405)	.	cystatin B	ENSOARG00000011405	1:261919578-261923436:-1	cysteine-type endopeptidase inhibitor activity (GO:0004869) | endopeptidase inhibitor activity (GO:0004866)	negative regulation of endopeptidase activity (GO:0010951)	intracellular (GO:0005622)	Cluster0001
CSTF2	C630034J23Rik | CSFT64 | CstF-64 | Cstf64 | DDBDRAFT_0218243 | DDBDRAFT_0233706 | DDB_0218243 | DDB_0233706 | cstF-64 | cstf-64 | fb11e07 | mir-3112 | wu:fb11e07 | zgc:56346 | zgc:77730	cleavage stimulation factor subunit 2	ENSOARG00000001022	X:125093141-125120103:+1	nucleic acid binding (GO:0003676) | nucleotide binding (GO:0000166)	unknown	unknown	Cluster0001
CSTF3	4732468G05Rik | C79532 | CSTF-77 | CstF-77 | DDBDRAFT_0187069 | DDBDRAFT_0233707 | DDB_0187069 | DDB_0233707 | cstf3a | wu:fa99c02 | wu:fb18b09 | zgc:56028	cleavage stimulation factor subunit 3	ENSOARG00000017271	15:61915745-61982487:-1	protein binding (GO:0005515) | poly(A) RNA binding (GO:0044822)	mRNA processing (GO:0006397) | RNA processing (GO:0006396)	intracellular (GO:0005622) | nucleus (GO:0005634) | nucleoplasm (GO:0005654)	Cluster0001
CTDP1	4930563P03Rik | AW553592 | CCFDN | FCP1 | ccfdn | fcp1	CTD phosphatase subunit 1	ENSOARG00000004163	23:632701-657934:-1	protein binding (GO:0005515) | CTD phosphatase activity (GO:0008420) | phosphoprotein phosphatase activity (GO:0004721)	exit from mitosis (GO:0010458) | protein dephosphorylation (GO:0006470)	centrosome (GO:0005813) | spindle (GO:0005819) | nucleus (GO:0005634) | actin cytoskeleton (GO:0015629) | spindle pole (GO:0000922) | midbody (GO:0030496) | spindle midzone (GO:0051233) | nucleoplasm (GO:0005654)	Cluster0001
CTDSP1	GIP | NIF3 | NLI-IF | NLIIF | Nif3 | SCP1 | fj83f12 | im:7141428 | wu:fj83f12 | zgc:113169	CTD small phosphatase 1	ENSOARG00000019557	2:219394717-219401170:+1	protein binding (GO:0005515) | CTD phosphatase activity (GO:0008420) | phosphatase activity (GO:0016791)	negative regulation of protein phosphorylation (GO:0001933) | negative regulation of neuron differentiation (GO:0045665) | negative regulation of neurogenesis (GO:0050768) | protein dephosphorylation (GO:0006470) | regulation of transcription from RNA polymerase II promoter (GO:0006357) | negative regulation of G1/S transition of mitotic cell cycle (GO:2000134)	nucleus (GO:0005634) | nucleoplasm (GO:0005654) | extracellular exosome (GO:0070062)	Cluster0001
CTDSP2	AI586070 | D10Ertd73e | OS-4 | OS4 | Os4 | PSR2 | SCP2 | ctdsp1 | fb16c04 | wu:fb16c04 | xOs4 | zgc:77714	CTD small phosphatase 2	ENSOARG00000004836	3:161537412-161556363:+1	protein binding (GO:0005515) | CTD phosphatase activity (GO:0008420) | phosphatase activity (GO:0016791)	negative regulation of protein phosphorylation (GO:0001933) | protein dephosphorylation (GO:0006470) | negative regulation of G1/S transition of mitotic cell cycle (GO:2000134)	unknown	Cluster0001
CTNNB1	Bfc | CHBCAT | CTNNB | Catnb | Jup | MRD19 | Mesc | armadillo | beta-catenin | ctnb1 | ctnnb | id:ibd2058 | wu:fb73e10 | wu:fi81c06 | wu:fk25h01	catenin beta 1	ENSOARG00000002885	19:13776448-13789287:+1	RNA polymerase II activating transcription factor binding (GO:0001102) | cadherin binding (GO:0045296) | transcription factor binding (GO:0008134) | I-SMAD binding (GO:0070411) | double-stranded DNA binding (GO:0003690) | transcription coactivator activity (GO:0003713) | nuclear hormone receptor binding (GO:0035257) | kinase binding (GO:0019900) | ion channel binding (GO:0044325) | euchromatin bi…	bone resorption (GO:0045453) | synaptic vesicle transport (GO:0048489) | cellular response to indole-3-methanol (GO:0071681) | embryonic digit morphogenesis (GO:0042733) | nephron tubule formation (GO:0072079) | trachea morphogenesis (GO:0060439) | positive regulation of heparan sulfate proteoglycan biosynthetic process (GO:0010909) | cellular response to growth factor stimulus (GO:0071363) | reg…	protein complex (GO:0043234) | lateral plasma membrane (GO:0016328) | apical junction complex (GO:0043296) | cell junction (GO:0030054) | Z disc (GO:0030018) | beta-catenin-TCF complex (GO:1990907) | cytosol (GO:0005829) | cytoplasm (GO:0005737) | perinuclear region of cytoplasm (GO:0048471) | centrosome (GO:0005813) | transcription factor complex (GO:0005667) | beta-catenin-TCF7L2 complex (GO:00…	Cluster0001
CTNND1	AA409437 | AU019353 | CAS | CTNNB1 | CTNND | Catns | Ctnnd | DKFZP469J1616 | P120 | P120CAS | P120CTN | Xp120 | Xp120(ctn) | cas | ctnnd | mKIAA0384 | p120 | p120(CAS) | p120(CTN) | p120(ctn) | p120-catenin | p120cas | p120ctn	catenin delta 1	ENSOARG00000010654	15:78195278-78215721:+1	protein binding (GO:0005515) | receptor binding (GO:0005102) | binding (GO:0005488) | cadherin binding (GO:0045296)	single organismal cell-cell adhesion (GO:0016337) | negative regulation of canonical Wnt signaling pathway (GO:0090090)	nucleus (GO:0005634) | cytosol (GO:0005829) | midbody (GO:0030496) | cytoplasm (GO:0005737) | plasma membrane (GO:0005886) | cell-cell junction (GO:0005911) | extracellular exosome (GO:0070062)	Cluster0001
CTSB	APPS | CATB | CB | CPSB | DDBDRAFT_0185750 | DDBDRAFT_0233997 | DDB_0185750 | DDB_0233997 | apps | cpsb	cathepsin B	ENSOARG00000015263	2:104431014-104438581:-1	protein binding (GO:0005515) | cysteine-type endopeptidase activity (GO:0004197) | cysteine-type peptidase activity (GO:0008234) | hydrolase activity (GO:0016787) | collagen binding (GO:0005518) | proteoglycan binding (GO:0043394) | peptidase activity (GO:0008233)	viral entry into host cell (GO:0046718) | epithelial cell differentiation (GO:0030855) | decidualization (GO:0046697) | collagen catabolic process (GO:0030574) | proteolysis involved in cellular protein catabolic process (GO:0051603) | cellular response to thyroid hormone stimulus (GO:0097067) | regulation of catalytic activity (GO:0050790) | proteolysis (GO:0006508)	extracellular space (GO:0005615) | nucleolus (GO:0005730) | perinuclear region of cytoplasm (GO:0048471) | mitochondrion (GO:0005739) | lysosome (GO:0005764) | extracellular exosome (GO:0070062) | intracellular membrane-bounded organelle (GO:0043231)	Cluster0001
CTSH	ACC-4 | ACC-5 | ACC4 | ACC5 | AL022844 | CPSB | fc44c02 | wu:fc44c02 | zgc:85774	cathepsin H	ENSOARG00000014664	18:24204978-24226654:-1	thyroid hormone binding (GO:0070324) | protein binding (GO:0005515) | aminopeptidase activity (GO:0004177) | cysteine-type endopeptidase activity (GO:0004197) | endopeptidase activity (GO:0004175) | cysteine-type peptidase activity (GO:0008234) | hydrolase activity (GO:0016787) | cysteine-type endopeptidase activator activity involved in apoptotic process (GO:0008656) | serine-type endopeptidase …	bradykinin catabolic process (GO:0010815) | positive regulation of angiogenesis (GO:0045766) | positive regulation of apoptotic signaling pathway (GO:2001235) | surfactant homeostasis (GO:0043129) | dichotomous subdivision of terminal units involved in lung branching (GO:0060448) | positive regulation of epithelial cell migration (GO:0010634) | cellular response to thyroid hormone stimulus (GO:00…	alveolar lamellar body (GO:0097208) | extracellular space (GO:0005615) | cytosol (GO:0005829) | lysosome (GO:0005764) | extracellular exosome (GO:0070062)	Cluster0001
CTSK	AI323530 | CTS02 | CTSO | CTSO1 | CTSO2 | MMS10-Q | Ms10q | OC-2 | PKND | PYCD | catK | cts02 | ctso | ctso1 | ctso2 | pknd | pycd | wu:fa95f03 | wu:fb08b05 | zgc:110367	cathepsin K	ENSOARG00000020869	1:99667716-99677407:-1	fibronectin binding (GO:0001968) | protein binding (GO:0005515) | cysteine-type endopeptidase activity (GO:0004197) | cysteine-type peptidase activity (GO:0008234) | hydrolase activity (GO:0016787) | collagen binding (GO:0005518) | peptidase activity (GO:0008233) | proteoglycan binding (GO:0043394)	collagen catabolic process (GO:0030574) | proteolysis involved in cellular protein catabolic process (GO:0051603) | regulation of mitophagy (GO:1903146) | positive regulation of protein targeting to mitochondrion (GO:1903955) | proteolysis (GO:0006508)	extracellular space (GO:0005615)	Cluster0001
CTSO	A330105D01Rik | AI118514 | CTSK | CTSO1 | cato	cathepsin O	ENSOARG00000006748	17:43029767-43052593:+1	cysteine-type peptidase activity (GO:0008234) | hydrolase activity (GO:0016787) | peptidase activity (GO:0008233)	proteolysis (GO:0006508)	unknown	Cluster0001
CTSZ	AI787083 | AU019819 | CATX | CTSX | D2Wsu143e | DDBDRAFT_0185484 | DDBDRAFT_0233836 | DDB_0185484 | DDB_0233836 | wu:fj81f10 | zgc:103420	cathepsin Z	ENSOARG00000016127	13:56692920-56701603:+1	protein binding (GO:0005515) | cysteine-type peptidase activity (GO:0008234)	epithelial tube branching involved in lung morphogenesis (GO:0060441) | proteolysis (GO:0006508)	extracellular space (GO:0005615) | endoplasmic reticulum (GO:0005783) | extracellular exosome (GO:0070062) | intracellular membrane-bounded organelle (GO:0043231)	Cluster0001
CTTNBP2	3010022N24Rik | 4732477G22Rik | 6430526E05 | 9130022E09Rik | AU040881 | C7orf8 | CORTBP2 | Cbp90 | Cortbp2 | ORF4 | Orf4 | fj55a11 | mKIAA1758 | si:dkey-270i2.3 | wu:fj55a11	cortactin binding protein 2	ENSOARG00000010183	4:50432535-50603933:+1	protein binding (GO:0005515)	unknown	cell projection (GO:0042995) | cell cortex (GO:0005938) | cytoplasm (GO:0005737) | dendritic spine (GO:0043197)	Cluster0001
CTU2	2310061F22Rik | C16orf84 | DDBDRAFT_0189975 | DDBDRAFT_0302516 | DDB_0189975 | DDB_0302516 | NCS2 | Ncs2 | UPF0432 | ctu2-A | ncs2 | ncs2-A | upf0432 | zgc:101113	cytosolic thiouridylase subunit 2	ENSOARG00000013112	14:13442850-13462559:+1	protein binding (GO:0005515) | tRNA binding (GO:0000049) | nucleotidyltransferase activity (GO:0016779)	tRNA processing (GO:0008033) | tRNA thio-modification (GO:0034227) | tRNA wobble uridine modification (GO:0002098) | protein urmylation (GO:0032447)	protein complex (GO:0043234) | cytoplasm (GO:0005737) | mitochondrion (GO:0005739)	Cluster0001
CUL4B	2700050M05Rik | AA409770 | CUL-4B | CUL4BX | Cullin-4B | MRXHF2 | MRXS15 | MRXSC | RGD1564494 | SFM2 | cullin-4B | im:7140950 | im:7150765 | mKIAA0695 | mrxhf2 | mrxsc | sfm2	cullin 4B	ENSOARG00000013252	X:99237014-99281016:-1	protein binding (GO:0005515) | ubiquitin protein ligase binding (GO:0031625) | damaged DNA binding (GO:0003684)	ubiquitin-dependent protein catabolic process (GO:0006511) | histone H2A monoubiquitination (GO:0035518) | UV-damage excision repair (GO:0070914) | positive regulation of protein catabolic process (GO:0045732) | positive regulation of G1/S transition of mitotic cell cycle (GO:1900087)	Cul4B-RING E3 ubiquitin ligase complex (GO:0031465) | cullin-RING ubiquitin ligase complex (GO:0031461) | cytoplasm (GO:0005737) | nucleoplasm (GO:0005654) | extracellular exosome (GO:0070062)	Cluster0001
CUL7	2510004L20Rik | 3M1 | AA409809 | C230011P08Rik | Cullin-7 | Cullin-9 | KIAA0076 | MRPL2 | cullin-7 | dJ20C7.5 | p185 | p193	cullin 7	ENSOARG00000005094	20:16727427-16741696:-1	protein binding (GO:0005515) | ubiquitin protein ligase binding (GO:0031625) | binding (GO:0005488)	protein ubiquitination (GO:0016567) | placenta development (GO:0001890) | regulation of mitotic nuclear division (GO:0007088) | ubiquitin-dependent protein catabolic process (GO:0006511) | mitotic cytokinesis (GO:0000281) | microtubule cytoskeleton organization (GO:0000226) | positive regulation of dendrite morphogenesis (GO:0050775) | vasculogenesis (GO:0001570) | epithelial to mesenchymal trans…	centrosome (GO:0005813) | Golgi apparatus (GO:0005794) | cullin-RING ubiquitin ligase complex (GO:0031461) | Cul7-RING ubiquitin ligase complex (GO:0031467) | nucleus (GO:0005634) | cytoplasm (GO:0005737) | perinuclear region of cytoplasm (GO:0048471) | nucleoplasm (GO:0005654) | 3M complex (GO:1990393)	Cluster0001
CUL9	1810035I07Rik | Cul-9 | Cullin-9 | H7AP1 | PARC | Parc | RGD1562008 | SRF | cullin-9 | mKIAA0708 | parc	cullin 9	ENSOARG00000005954	20:16863669-16900634:+1	protein binding (GO:0005515) | ubiquitin protein ligase binding (GO:0031625) | metal ion binding (GO:0046872) | binding (GO:0005488) | zinc ion binding (GO:0008270)	protein ubiquitination (GO:0016567) | regulation of mitotic nuclear division (GO:0007088) | ubiquitin-dependent protein catabolic process (GO:0006511) | microtubule cytoskeleton organization (GO:0000226)	cullin-RING ubiquitin ligase complex (GO:0031461)	Cluster0001
CWC25	1300013D05Rik | AA473636 | CCDC49 | CG2843 | CWC25 | Ccdc49 | Dmel\CG2843 | GB12921 | PGK | R75228 | RGD1305258 | ccdc49 | flj20291l | im:7140273 | wu:fc11a02 | zgc:55552	CWC25 spliceosome-associated protein homolog	ENSOARG00000009937	11:38966220-38986516:-1	unknown	unknown	nucleoplasm (GO:0005654)	Cluster0001
CWF19L1	2610528C06Rik | AI854304 | AV336991 | C19L1 | SCAR17 | sb:cb1004 | si:ch211-234f20.6 | zgc:153338	CWF19-like 1, cell cycle control (S. pombe)	ENSOARG00000014114	22:20303540-20328147:-1	catalytic activity (GO:0003824)	metabolic process (GO:0008152)	unknown	Cluster0001
CWF19L2	3230401L03Rik | 9030209E10	CWF19-like 2, cell cycle control (S. pombe)	ENSOARG00000010043	15:15549627-15704091:+1	catalytic activity (GO:0003824)	metabolic process (GO:0008152)	unknown	Cluster0001
CXCL16	0910001K24Rik | AV290116 | BB024863 | CXCL16v1 | CXCL16v2 | CXCLG16 | SR-PSOX | SRPSOX | Zmynd15 | b2b498Clo	C-X-C motif chemokine ligand 16	ENSOARG00000007683	11:26236849-26244808:+1	chemokine activity (GO:0008009) | scavenger receptor activity (GO:0005044) | chemokine receptor binding (GO:0042379) | low-density lipoprotein receptor activity (GO:0005041)	response to cytokine (GO:0034097) | T cell chemotaxis (GO:0010818) | positive regulation of cell migration (GO:0030335) | cellular response to lipopolysaccharide (GO:0071222) | lymphocyte chemotaxis (GO:0048247) | chemotaxis (GO:0006935) | positive regulation of cell growth (GO:0030307) | response to tumor necrosis factor (GO:0034612) | receptor-mediated endocytosis (GO:0006898) | response to int…	integral component of membrane (GO:0016021) | extracellular space (GO:0005615)	Cluster0001
CXorf56	.	chromosome X open reading frame 56	ENSOARG00000016230	X:109278823-109290799:+1	unknown	unknown	unknown	Cluster0001
CXXC1	2410002I16Rik | 5830420C16Rik | AI426635 | CFP1 | CGBP | Cfp1 | Cgbp | HsT2645 | PCCX1 | PHF18 | SPP1 | ZCGPC1 | hCGBP	CXXC finger protein 1	ENSOARG00000004310	23:50117450-50121855:-1	protein binding (GO:0005515) | metal ion binding (GO:0046872) | unmethylated CpG binding (GO:0045322) | DNA binding (GO:0003677) | histone methyltransferase activity (H3-K4 specific) (GO:0042800) | zinc ion binding (GO:0008270)	regulation of transcription, DNA-templated (GO:0006355) | positive regulation of transcription, DNA-templated (GO:0045893) | histone H3-K4 methylation (GO:0051568)	nuclear speck (GO:0016607) | Set1C/COMPASS complex (GO:0048188) | nuclear matrix (GO:0016363) | nucleus (GO:0005634) | cytoplasm (GO:0005737) | histone methyltransferase complex (GO:0035097)	Cluster0001
CYB561A3	2310004G04Rik | CYBASC3 | Cybasc3 | LCYTB | Lcytb | RGD1304670	cytochrome b561 family member A3	ENSOARG00000012812	21:39266183-39271078:-1	metal ion binding (GO:0046872) | oxidoreductase activity (GO:0016491)	oxidation-reduction process (GO:0055114)	integral component of membrane (GO:0016021) | lysosomal membrane (GO:0005765) | late endosome membrane (GO:0031902) | membrane (GO:0016020) | lysosome (GO:0005764)	Cluster0001
CYB561D2 (assigned to ENSOARG00000009513)	.	cytochrome b561 family member D2	ENSOARG00000009513	19:49946146-49947958:-1	unknown	oxidation-reduction process (GO:0055114)	integral component of membrane (GO:0016021) | membrane (GO:0016020)	Cluster0001
CYB5A	0610009N12Rik | CYB5 | Cyb5 | DDBDRAFT_0169432 | DDBDRAFT_0304725 | DDB_0169432 | DDB_0304725 | MCB5 | cyb5 | wu:fb44a11 | zgc:64123	cytochrome b5 type A	ENSOARG00000004694	23:4102138-4136824:+1	heme binding (GO:0020037) | metal ion binding (GO:0046872) | enzyme binding (GO:0019899)	unknown	cytoplasm (GO:0005737) | membrane (GO:0016020) | mitochondrion (GO:0005739) | extracellular exosome (GO:0070062) | intracellular membrane-bounded organelle (GO:0043231)	Cluster0001
CYB5B	1810044O22Rik | AU015618 | CYB5-M | CYB5M | CYPB5M | Cyb5m | DDBDRAFT_0217897 | DDBDRAFT_0304726 | DDB_0217897 | DDB_0304726 | OMB5 | omb5 | zgc:76963	cytochrome b5 type B	ENSOARG00000003575	14:35888365-35909953:+1	heme binding (GO:0020037) | metal ion binding (GO:0046872)	unknown	mitochondrion (GO:0005739) | mitochondrial inner membrane (GO:0005743)	Cluster0001
CYBA	DDBDRAFT_0189382 | DDBDRAFT_0191314 | DDB_0189382 | DDB_0191314 | P22-PHOX | b558 | nmf333 | p22-PHOX | p22-phox | p22phox | zgc:66077	cytochrome b-245 alpha chain	ENSOARG00000012901	14:13409732-13416776:-1	protein binding (GO:0005515) | heme binding (GO:0020037) | superoxide-generating NADPH oxidase activity (GO:0016175) | SH3 domain binding (GO:0017124) | protein heterodimerization activity (GO:0046982) | electron carrier activity (GO:0009055)	inflammatory response (GO:0006954) | superoxide metabolic process (GO:0006801) | cytochrome complex assembly (GO:0017004) | positive regulation of mucus secretion (GO:0070257) | positive regulation of toll-like receptor 2 signaling pathway (GO:0034137) | positive regulation of tumor necrosis factor production (GO:0032760) | positive regulation of phagocytosis (GO:0050766) | positive regulation of…	endosome (GO:0005768) | NADPH oxidase complex (GO:0043020) | cytoplasm (GO:0005737) | membrane (GO:0016020) | mitochondrion (GO:0005739)	Cluster0001
CYBB	AMCBX2 | C88302 | CGD | CGD91-phox | Cgd | Cyd | ECK1410 | GP91-1 | GP91-PHOX | GP91PHOX | Gp91-phox | IMD34 | JW5224 | NOX1 | NOX2 | Nox2 | cgd | gp91-1 | gp91-phox | gp91phox | nox2 | p91-PHOX | zgc:64144	cytochrome b-245 beta chain	ENSOARG00000018943	X:35050783-35081840:+1	heme binding (GO:0020037) | flavin adenine dinucleotide binding (GO:0050660) | protein binding (GO:0005515) | superoxide-generating NADPH oxidase activity (GO:0016175) | protein heterodimerization activity (GO:0046982) | electron carrier activity (GO:0009055) | oxidoreductase activity (GO:0016491)	inflammatory response (GO:0006954) | superoxide metabolic process (GO:0006801) | hydrogen peroxide biosynthetic process (GO:0050665) | superoxide anion generation (GO:0042554) | innate immune response (GO:0045087) | respiratory burst (GO:0045730) | oxidation-reduction process (GO:0055114)	integral component of membrane (GO:0016021) | NADPH oxidase complex (GO:0043020) | cytoplasm (GO:0005737) | phagocytic vesicle (GO:0045335) | plasma membrane (GO:0005886) | membrane (GO:0016020) | mitochondrion (GO:0005739) | integral component of plasma membrane (GO:0005887)	Cluster0001
CYFIP1	CY | CYFIP | E030028J09Rik | P140SRA-1 | P140sra1 | SHYC | SRA-1 | SRA1 | Shyc | Sra-1 | Sra1 | TUBGCP5 | fb15a06 | l(7)1Rl | l71Rl | l7Rl1 | mKIAA0068 | p140sra-1 | pl-1 | shyc | sra1 | wu:fb15a06	cytoplasmic FMR1 interacting protein 1	ENSOARG00000015785	2:112839853-112944326:-1	Rac GTPase binding (GO:0048365) | protein binding (GO:0005515) | protein complex binding (GO:0032403)	cognition (GO:0050890) | Rac protein signal transduction (GO:0016601) | lamellipodium assembly (GO:0030032) | axon extension (GO:0048675) | positive regulation of Arp2/3 complex-mediated actin nucleation (GO:2000601)	neuron projection (GO:0043005) | focal adhesion (GO:0005925) | lamellipodium (GO:0030027) | SCAR complex (GO:0031209) | perinuclear region of cytoplasm (GO:0048471) | mRNA cap binding complex (GO:0005845) | extracellular exosome (GO:0070062)	Cluster0001
CYP1B1	CP1B | CYP1B | CYPIB1 | GLC3A | P4501B1 | P4501b1 | zgc:136223	cytochrome P450 family 1 subfamily B member 1	ENSOARG00000009090	3:85950947-85956168:+1	iron ion binding (GO:0005506) | heme binding (GO:0020037) | metal ion binding (GO:0046872) | monooxygenase activity (GO:0004497) | oxidoreductase activity (GO:0016491) | oxidoreductase activity, acting on paired donors, with incorporation or reduction of molecular oxygen (GO:0016705) | oxidoreductase activity, acting on paired donors, with incorporation or reduction of molecular oxygen, reduced f…	xenobiotic metabolic process (GO:0006805) | positive regulation of angiogenesis (GO:0045766) | negative regulation of cell adhesion mediated by integrin (GO:0033629) | negative regulation of cell migration (GO:0030336) | membrane lipid catabolic process (GO:0046466) | toxin metabolic process (GO:0009404) | blood vessel morphogenesis (GO:0048514) | retina vasculature development in camera-type eye…	mitochondrion (GO:0005739)	Cluster0001
CYP20A1	A930011N14Rik | CYP-M | Cypm | cyp-m | wu:fa10c06 | zgc:63986	cytochrome P450 family 20 subfamily A member 1	ENSOARG00000018152	2:204179979-204222542:+1	iron ion binding (GO:0005506) | heme binding (GO:0020037) | oxidoreductase activity, acting on paired donors, with incorporation or reduction of molecular oxygen (GO:0016705)	oxidation-reduction process (GO:0055114)	membrane (GO:0016020)	Cluster0001
CYP27B1	CP2B | CYP1 | CYP1alpha | CYP27B | Cp2b | Cyp1 | Cyp27b | Cyp40 | P450c1 | PDDR | Pddr | VDD1 | VDDR | VDDRI | VDR | Vdd1 | Vddr | VddrI | Vdr | cp2b | cyp1 | cyp1alpha | cyp27b | p450c1 | pddr | vdd1 | vddr | vddri | vdr	cytochrome P450 family 27 subfamily B member 1	ENSOARG00000005222	3:161601860-161606397:+1	iron ion binding (GO:0005506) | heme binding (GO:0020037) | metal ion binding (GO:0046872) | monooxygenase activity (GO:0004497) | oxidoreductase activity (GO:0016491) | calcidiol 1-monooxygenase activity (GO:0004498) | oxidoreductase activity, acting on paired donors, with incorporation or reduction of molecular oxygen (GO:0016705)	response to estrogen (GO:0043627) | calcium ion homeostasis (GO:0055074) | calcium ion transport (GO:0006816) | negative regulation of cell proliferation (GO:0008285) | decidualization (GO:0046697) | regulation of bone mineralization (GO:0030500) | vitamin D catabolic process (GO:0042369) | positive regulation of vitamin D 24-hydroxylase activity (GO:0010980) | negative regulation of cell growth …	cytoplasm (GO:0005737) | mitochondrion (GO:0005739)	Cluster0001
CYP27C1	zgc:172278	cytochrome P450 family 27 subfamily C member 1	ENSOARG00000016165	2:117145599-117170541:+1	iron ion binding (GO:0005506) | heme binding (GO:0020037) | metal ion binding (GO:0046872) | monooxygenase activity (GO:0004497) | oxidoreductase activity (GO:0016491) | oxidoreductase activity, acting on paired donors, with incorporation or reduction of molecular oxygen (GO:0016705)	oxidation-reduction process (GO:0055114)	unknown	Cluster0001
CYP39A1	fj40e09 | mCYP39A1 | si:dkey-69h9.1 | wu:fj40e09	cytochrome P450 family 39 subfamily A member 1	ENSOARG00000010755	20:19848212-19933066:-1	iron ion binding (GO:0005506) | heme binding (GO:0020037) | metal ion binding (GO:0046872) | monooxygenase activity (GO:0004497) | steroid 7-alpha-hydroxylase activity (GO:0008387) | oxysterol 7-alpha-hydroxylase activity (GO:0008396) | oxidoreductase activity, acting on paired donors, with incorporation or reduction of molecular oxygen (GO:0016705)	cholesterol catabolic process (GO:0006707) | bile acid biosynthetic process (GO:0006699) | oxidation-reduction process (GO:0055114)	endoplasmic reticulum membrane (GO:0005789) | membrane (GO:0016020) | endoplasmic reticulum (GO:0005783)	Cluster0001
CYP4V2	BCD | CYP4AH1 | CYP4V | bcd | cyp4ah1	cytochrome P450 family 4 subfamily V member 2	ENSOARG00000008195	26:14981310-14999315:+1	iron ion binding (GO:0005506) | heme binding (GO:0020037) | metal ion binding (GO:0046872) | monooxygenase activity (GO:0004497) | oxidoreductase activity (GO:0016491) | oxidoreductase activity, acting on paired donors, with incorporation or reduction of molecular oxygen (GO:0016705)	fatty acid omega-oxidation (GO:0010430) | oxidation-reduction process (GO:0055114)	unknown	Cluster0001
CYR61	AI325051 | CCN1 | GIG1 | IGFBP10 | Igfbp10 | Xcyr61 | ccn1 | cyr61-l2 | gig1 | igfbp10 | sumo3 | zgc:158158	cysteine rich angiogenic inducer 61	ENSOARG00000014336	1:62004819-62007353:+1	protein binding (GO:0005515) | extracellular matrix binding (GO:0050840) | integrin binding (GO:0005178) | insulin-like growth factor binding (GO:0005520)	osteoblast differentiation (GO:0001649) | positive regulation of cell differentiation (GO:0045597) | regulation of ERK1 and ERK2 cascade (GO:0070372) | positive regulation of osteoblast proliferation (GO:0033690) | chondroblast differentiation (GO:0060591) | positive regulation of transcription from RNA polymerase II promoter (GO:0045944) | positive regulation of ceramide biosynthetic process (GO…	extracellular matrix (GO:0031012) | extracellular region (GO:0005576)	Cluster0001
CYTH2	ARNO | Arno | CLM2 | CTS18 | CTS18.1 | CYTH3 | PSCD2 | PSCD2L | Pscd2 | SEC7L | Sec7 | Sec7B | Sec7p-L | Sec7p-like | pscd2	cytohesin-2	ENSOARG00000011818	14:54190465-54198809:+1	protein binding (GO:0005515) | ARF guanyl-nucleotide exchange factor activity (GO:0005086)	positive regulation of GTPase activity (GO:0043547) | regulation of ARF protein signal transduction (GO:0032012)	cytoplasm (GO:0005737) | plasma membrane (GO:0005886)	Cluster0001
CYTH3	AI648983 | ARNO3 | CLM3 | GRP1 | Grp1 | PSCD3 | Pscd3 | Sec7 | Sec7C | pscd3	cytohesin 3	ENSOARG00000001922	24:38009258-38022992:-1	ARF guanyl-nucleotide exchange factor activity (GO:0005086) | protein binding (GO:0005515) | phosphatidylinositol-3,4,5-trisphosphate binding (GO:0005547)	Golgi vesicle transport (GO:0048193) | positive regulation of GTPase activity (GO:0043547) | establishment of epithelial cell polarity (GO:0090162) | regulation of ARF protein signal transduction (GO:0032012) | positive regulation of cell adhesion (GO:0045785)	cytosol (GO:0005829) | cytoplasm (GO:0005737) | ruffle (GO:0001726) | plasma membrane (GO:0005886) | extrinsic component of cytoplasmic side of plasma membrane (GO:0031234)	Cluster0001
DAAM1	daam-1 | xdaam1	dishevelled associated activator of morphogenesis 1	ENSOARG00000021117	7:68432154-68566624:+1	identical protein binding (GO:0042802) | actin binding (GO:0003779) | Rho GTPase binding (GO:0017048) | protein binding (GO:0005515) | binding (GO:0005488)	actin cytoskeleton organization (GO:0030036) | cellular component organization (GO:0016043)	stress fiber (GO:0001725) | cytoplasm (GO:0005737) | plasma membrane (GO:0005886) | membrane (GO:0016020)	Cluster0001
DAB2	5730435J12Rik | AA960054 | AI957090 | D15Wsu122e | D630005B22Rik | DOC-2 | DOC2 | Doc-2 | Doc2 | doc-2 | doc2 | p96 | sb:cb778 | xdab2 | zgc:77136	DAB2, clathrin adaptor protein	ENSOARG00000009431	16:34976596-34998498:+1	protein binding (GO:0005515) | cargo receptor activity (GO:0038024) | clathrin adaptor activity (GO:0035615) | protein C-terminus binding (GO:0008022) | SMAD binding (GO:0046332)	positive regulation of proteasomal ubiquitin-dependent protein catabolic process (GO:0032436) | positive regulation of clathrin-mediated endocytosis (GO:2000370) | positive regulation of transforming growth factor beta receptor signaling pathway (GO:0030511) | negative regulation of protein localization to plasma membrane (GO:1903077) | negative regulation of transcription, DNA-templated (GO:0045…	clathrin-coated vesicle (GO:0030136) | nucleolus (GO:0005730) | plasma membrane (GO:0005886) | coated pit (GO:0005905) | extracellular exosome (GO:0070062) | intracellular membrane-bounded organelle (GO:0043231) | focal adhesion (GO:0005925) | transforming growth factor beta receptor homodimeric complex (GO:0070022)	Cluster0001
DAGLA	C11orf11 | DAGL(ALPHA) | DAGLALPHA | NSDDR | Nsddr	diacylglycerol lipase alpha	ENSOARG00000013348	21:39570982-39594314:+1	hydrolase activity (GO:0016787)	neurogenesis (GO:0022008) | arachidonic acid metabolic process (GO:0019369) | diacylglycerol catabolic process (GO:0046340) | neuroblast proliferation (GO:0007405) | lipid metabolic process (GO:0006629) | neurotransmitter biosynthetic process (GO:0042136) | endocannabinoid signaling pathway (GO:0071926)	varicosity (GO:0043196)	Cluster0001
DAP (assigned to ENSOARG00000013884)	.	death associated protein	ENSOARG00000013884	16:62353233-62401948:+1	unknown	unknown	unknown	Cluster0001
DBF4	AA545217 | ASK | Ask | CHIF | ChDBF4 | DBF4A | DNA52 | LSD7 | RGD1305854 | ZDBF1 | dbf4a | xdbf4	DBF4 zinc finger	ENSOARG00000013264	4:32293976-32319369:-1	nucleic acid binding (GO:0003676) | zinc ion binding (GO:0008270)	unknown	nucleus (GO:0005634)	Cluster0001
DBN1	D0S117E | Drebrin | drebrin	drebrin 1	ENSOARG00000005302	5:36426005-36435081:-1	actin binding (GO:0003779) | protein binding (GO:0005515)	maintenance of protein location in cell (GO:0032507) | generation of neurons (GO:0048699) | cell communication by electrical coupling (GO:0010644) | actin filament organization (GO:0007015) | cell communication by chemical coupling (GO:0010643) | neural precursor cell proliferation (GO:0061351)	intracellular (GO:0005622) | actin cytoskeleton (GO:0015629) | plasma membrane (GO:0005886) | membrane (GO:0016020) | cell-cell junction (GO:0005911) | gap junction (GO:0005921) | growth cone (GO:0030426)	Cluster0001
DBNL	ABP1 | Abp1 | HIP-55 | HIP55 | SH3P7 | Sh3p7 | abp1 | dbnl-A | dbnl-B | hip-55 | mAbp1 | sh3p7	drebrin like	ENSOARG00000013624	19:281018-312307:+1	actin binding (GO:0003779) | protein binding (GO:0005515) | protein domain specific binding (GO:0019904) | actin filament binding (GO:0051015)	synapse assembly (GO:0007416) | Rac protein signal transduction (GO:0016601) | neuron projection morphogenesis (GO:0048812) | receptor-mediated endocytosis (GO:0006898) | podosome assembly (GO:0071800) | ruffle assembly (GO:0097178)	intracellular (GO:0005622) | podosome (GO:0002102) | cell cortex (GO:0005938) | ruffle (GO:0001726) | lamellipodium (GO:0030027) | cytoplasm (GO:0005737) | extracellular exosome (GO:0070062)	Cluster0001
DBP	CA11 | DABP | tef	D site-binding protein	ENSOARG00000011967	14:54318156-54323546:-1	transcriptional activator activity, RNA polymerase II core promoter proximal region sequence-specific binding (GO:0001077) | sequence-specific DNA binding (GO:0043565) | RNA polymerase II regulatory region sequence-specific DNA binding (GO:0000977) | transcription factor activity, sequence-specific DNA binding (GO:0003700)	positive regulation of transcription from RNA polymerase II promoter (GO:0045944) | circadian rhythm (GO:0007623) | regulation of transcription, DNA-templated (GO:0006355) | regulation of transcription from RNA polymerase II promoter (GO:0006357)	nucleus (GO:0005634)	Cluster0001
DCAF13	GM83 | Gm83 | HSPC064 | WDSOF1 | Wdsof1 | wdsof1 | zgc:55391	DDB1 and CUL4 associated factor 13	ENSOARG00000016227	9:73646867-73678995:-1	protein binding (GO:0005515)	unknown	unknown	Cluster0001
DCAF5	9430020B07Rik | AI325023 | AI430035 | AI848110 | AW124614 | BCRG2 | BCRP2 | D14S1461E | WDR22 | Wdr22 | wdr22 | zgc:153934	DDB1 and CUL4 associated factor 5	ENSOARG00000021180	7:77754129-77845202:-1	protein binding (GO:0005515)	unknown	Cul4-RING E3 ubiquitin ligase complex (GO:0080008) | mitochondrion (GO:0005739)	Cluster0001
DCAF7	1700012F10Rik | 2610037L01Rik | AN11 | C86529 | HAN11 | RGD1305140 | SWAN-1 | WDR68 | Wdr68 | cg14614 | fj83g06 | han11l | wdr68 | wu:fj83g06 | zgc:63940	DDB1 and CUL4 associated factor 7	ENSOARG00000013278	11:47293994-47323862:+1	protein binding (GO:0005515)	unknown	protein complex (GO:0043234) | nuclear matrix (GO:0016363) | cytoplasm (GO:0005737) | Cul4-RING E3 ubiquitin ligase complex (GO:0080008) | nucleoplasm (GO:0005654)	Cluster0001
DCHS1	3110041P15Rik | C130033F22Rik | CDH19 | CDH25 | CDHR6 | FIB1 | Gm165 | MVP2 | PCDH16 | Pcdh16 | VMLDS1	dachsous cadherin-related 1	ENSOARG00000016659	15:45828241-45850611:+1	calcium ion binding (GO:0005509)	kidney development (GO:0001822) | neural tube development (GO:0021915) | mitral valve formation (GO:0003192) | cell migration (GO:0016477) | post-anal tail morphogenesis (GO:0036342) | cochlea development (GO:0090102) | cell migration involved in endocardial cushion formation (GO:0003273) | heterophilic cell-cell adhesion via plasma membrane cell adhesion molecules (GO:0007157) | branching involv…	integral component of membrane (GO:0016021) | apical part of cell (GO:0045177) | membrane (GO:0016020) | plasma membrane (GO:0005886)	Cluster0001
DCK	wu:fc15f06 | zgc:101771	deoxycytidine kinase	ENSOARG00000012101	6:85956079-85979964:+1	deoxycytidine kinase activity (GO:0004137) | ATP binding (GO:0005524) | nucleoside kinase activity (GO:0019206) | protein homodimerization activity (GO:0042803) | drug binding (GO:0008144)	nucleotide biosynthetic process (GO:0009165) | nucleobase-containing compound metabolic process (GO:0006139) | pyrimidine nucleotide metabolic process (GO:0006220)	nucleus (GO:0005634)	Cluster0001
DCLRE1B	AI452214 | APOLLO | Apollo | SNM1B | SNMIB | apollo | im:6894074 | mSNM1B | snm1b | zgc:154089	DNA cross-link repair 1B	ENSOARG00000019933	1:90357092-90363082:+1	protein binding (GO:0005515) | 5 -3 exonuclease activity (GO:0008409)	protection from non-homologous end joining at telomere (GO:0031848) | telomeric 3 overhang formation (GO:0031860) | telomere maintenance (GO:0000723) | telomeric loop formation (GO:0031627) | cell cycle checkpoint (GO:0000075)	centrosome (GO:0005813) | nuclear chromosome, telomeric region (GO:0000784) | chromosome, telomeric region (GO:0000781)	Cluster0001
DCLRE1C	9930121L06Rik | A-SCID | AI661365 | Art | DCLREC1C | RS-SCID | SCIDA | SNM1C | Snm1l | artemis | im:7141637 | nuclease | si:dkey-153k10.3 | zgc:136877	DNA cross-link repair 1C	ENSOARG00000007601	13:28578393-28615301:-1	protein binding (GO:0005515) | single-stranded DNA endodeoxyribonuclease activity (GO:0000014) | 5 -3 exonuclease activity (GO:0008409)	telomere maintenance (GO:0000723) | double-strand break repair (GO:0006302) | DNA recombination (GO:0006310) | response to ionizing radiation (GO:0010212) | B cell differentiation (GO:0030183) | chromosome organization (GO:0051276) | V(D)J recombination (GO:0033151)	nonhomologous end joining complex (GO:0070419)	Cluster0001
DCPS	1700001E16Rik | AA408441 | ARS | DCS1 | HINT-5 | HINT5 | HSL1 | HSPC015 | Hint-5 | wu:fa04d04 | zgc:109723	decapping enzyme, scavenger	ENSOARG00000012785	21:28884176-28927029:+1	protein binding (GO:0005515) | RNA 7-methylguanosine cap binding (GO:0000340) | hydrolase activity (GO:0016787) | m7G(5 )pppN diphosphatase activity (GO:0050072) | catalytic activity (GO:0003824)	mRNA cis splicing, via spliceosome (GO:0045292) | negative regulation of programmed cell death (GO:0043069) | deadenylation-dependent decapping of nuclear-transcribed mRNA (GO:0000290) | cellular response to menadione (GO:0036245)	nucleus (GO:0005634) | cytoplasm (GO:0005737) | mitochondrion (GO:0005739) | nucleoplasm (GO:0005654)	Cluster0001
DCTN2	2310042E05Rik | C130077D06Rik | C87049 | DCTN-50 | DCTN50 | DYNAMITIN | Dmn | GB17710 | GMP23-48K | HEL-S-77 | P50 | RBP50 | dctn50 | dynamitin | p50 | rbp50 | zgc:63867	dynactin subunit 2	ENSOARG00000006304	3:161827135-161841638:+1	protein binding (GO:0005515) | spectrin binding (GO:0030507)	mitotic nuclear division (GO:0007067) | microtubule-based process (GO:0007017) | melanosome transport (GO:0032402) | protein localization to centrosome (GO:0071539) | cell proliferation (GO:0008283)	centrosome (GO:0005813) | kinetochore (GO:0000776) | cytoplasm (GO:0005737) | vesicle (GO:0031982) | dynactin complex (GO:0005869) | extracellular exosome (GO:0070062) | growth cone (GO:0030426)	Cluster0001
DCTN4	1110001K06Rik | 4930547K17Rik | C130039E17Rik | DYN4 | GB18370 | P62 | p62 | si:ch211-174h24.2 | zgc:112431	dynactin subunit 4	ENSOARG00000007777	5:59588419-59618917:-1	protein binding (GO:0005515) | protein N-terminus binding (GO:0047485)	unknown	centrosome (GO:0005813) | dynactin complex (GO:0005869)	Cluster0001
DCTN6	AU044699 | GB18682 | LENG1 | WS-3 | WS3 | p27 | ws-3 | ws3	dynactin subunit 6	ENSOARG00000010351	26:25001978-25024218:+1	unknown	unknown	centrosome (GO:0005813) | dynactin complex (GO:0005869)	Cluster0001
DCUN1D3	1700020A13Rik | 44M2.4 | 44m2.4 | BC030335 | RGD1308893 | SCCRO3	defective in cullin neddylation 1 domain containing 3	ENSOARG00000013553	24:18611926-18617985:-1	unknown	response to gamma radiation (GO:0010332) | positive regulation of apoptotic process (GO:0043065) | negative regulation of cell growth (GO:0030308) | response to UV-C (GO:0010225)	perinuclear region of cytoplasm (GO:0048471)	Cluster0001
DCUN1D4	AI836376 | RGD1310422 | si:ch211-14g4.1	defective in cullin neddylation 1 domain containing 4	ENSOARG00000018323	6:67660972-67750275:+1	protein binding (GO:0005515)	unknown	nucleus (GO:0005634)	Cluster0001
DDAH2	1110003M04Rik | AU019324 | AW413173 | DDAH | DDAH-2 | DDAHII | Ddah | G6a | HEL-S-277 | NG30 | ddah | ddahii | fb52g07 | g6a | ng30 | si:dkey-46a12.1 | wu:fb52g07	dimethylarginine dimethylaminohydrolase 2	ENSOARG00000005514	20:26720467-26722702:+1	hydrolase activity, acting on carbon-nitrogen (but not peptide) bonds, in linear amidines (GO:0016813) | protein binding (GO:0005515) | dimethylargininase activity (GO:0016403)	citrulline metabolic process (GO:0000052)	centrosome (GO:0005813) | cytoplasm (GO:0005737) | extracellular exosome (GO:0070062)	Cluster0001
DDB2	2610043A19Rik | DDBB | MZN1.20 | MZN1_20 | UV-DDB2 | XPE | damaged DNA binding 2 | si:dkey-45f10.3	damage specific DNA binding protein 2	ENSOARG00000005460	15:75329849-75348379:+1	protein binding (GO:0005515) | damaged DNA binding (GO:0003684) | ubiquitin-protein transferase activity (GO:0004842)	protein autoubiquitination (GO:0051865) | response to UV (GO:0009411) | histone H2A monoubiquitination (GO:0035518) | UV-damage excision repair (GO:0070914) | pyrimidine dimer repair (GO:0006290) | protein polyubiquitination (GO:0000209)	protein complex (GO:0043234) | Cul4B-RING E3 ubiquitin ligase complex (GO:0031465) | cell junction (GO:0030054) | nucleoplasm (GO:0005654)	Cluster0001
DDHD1	Mir5131 | PA-PLA1 | PAPLA1 | SPG28	DDHD domain containing 1	ENSOARG00000021067	7:62633121-62701157:-1	metal ion binding (GO:0046872)	positive regulation of mitochondrial fission (GO:0090141)	unknown	Cluster0001
DDHD2	2010305K11Rik | SAMWD1 | SPG54 | iPLA(1)gamma | mKIAA0725	DDHD domain containing 2	ENSOARG00000001359	26:32034418-32057108:+1	protein binding (GO:0005515) | metal ion binding (GO:0046872) | triglyceride lipase activity (GO:0004806)	locomotory behavior (GO:0007626) | triglyceride catabolic process (GO:0019433) | positive regulation of mitochondrial fission (GO:0090141) | visual learning (GO:0008542) | lipid particle organization (GO:0034389)	cytoplasm (GO:0005737) | microtubule organizing center (GO:0005815) | membrane (GO:0016020)	Cluster0001
DDIT3	CEBPZ | CHOP | CHOP-10 | CHOP10 | Chop10 | GADD153 | Gadd153 | Xchop | cebpz | chop | chop10 | gadd153 | zgc:162630	DNA damage inducible transcript 3	ENSOARG00000006500	3:161850954-161853613:+1	transcriptional activator activity, RNA polymerase II core promoter proximal region sequence-specific binding (GO:0001077) | protein binding (GO:0005515) | RNA polymerase II core promoter proximal region sequence-specific DNA binding (GO:0000978) | leucine zipper domain binding (GO:0043522) | transcription factor binding (GO:0008134) | cAMP response element binding protein binding (GO:0008140) | …	response to endoplasmic reticulum stress (GO:0034976) | positive regulation of transcription from RNA polymerase II promoter (GO:0045944) | mRNA transcription from RNA polymerase II promoter (GO:0042789) | blood vessel maturation (GO:0001955) | proteasome-mediated ubiquitin-dependent protein catabolic process (GO:0043161) | negative regulation of myoblast differentiation (GO:0045662) | negative r…	AP1 complex (GO:0035976) | CHOP-C/EBP complex (GO:0036488) | CHOP-ATF3 complex (GO:1990622) | protein-DNA complex (GO:0032993) | CHOP-ATF4 complex (GO:1990617) | nucleus (GO:0005634) | late endosome (GO:0005770) | cytoplasm (GO:0005737)	Cluster0001
DDX17	2610007K22Rik | A430025E01Rik | AI047725 | C80929 | Cp68 | DDBDRAFT_0219818 | DDBDRAFT_0233431 | DDB_0219818 | DDB_0233431 | DDX46 | GB11852 | Gm926 | P72 | RH70 | p72	DEAD-box helicase 17	ENSOARG00000015489	3:214150434-214162304:-1	ATP binding (GO:0005524) | nucleic acid binding (GO:0003676) | hydrolase activity (GO:0016787) | nucleotide binding (GO:0000166) | helicase activity (GO:0004386)	metabolic process (GO:0008152)	unknown	Cluster0001
DDX20	DDBDRAFT_0203389 | DDBDRAFT_0266359 | DDB_0203389 | DDB_0266359 | DP103 | Dp103 | GEMIN3 | dp103 | si:dkey-193l3.3 | si:dkey-193l3.4 | wu:fb16g08 | wu:fb59a11	DEAD-box helicase 20	ENSOARG00000019651	1:88311156-88321509:+1	nucleic acid binding (GO:0003676) | protein binding (GO:0005515) | hydrolase activity (GO:0016787) | histone deacetylase binding (GO:0042826) | nucleotide binding (GO:0000166) | protein binding, bridging (GO:0030674) | ATP binding (GO:0005524) | repressing transcription factor binding (GO:0070491) | helicase activity (GO:0004386)	spliceosomal snRNP assembly (GO:0000387) | negative regulation of transcription from RNA polymerase II promoter (GO:0000122) | positive regulation of apoptotic process (GO:0043065) | oogenesis (GO:0048477) | regulation of steroid biosynthetic process (GO:0050810)	nucleus (GO:0005634) | cytosol (GO:0005829) | cytoplasm (GO:0005737) | membrane (GO:0016020) | SMN complex (GO:0032797) | transcriptional repressor complex (GO:0017053) | RNA polymerase II transcription repressor complex (GO:0090571) | SMN-Sm protein complex (GO:0034719)	Cluster0001
DDX24	1700055J08Rik | 2510027P10Rik | AI649272 | DDBDRAFT_0204240 | DDBDRAFT_0234200 | DDB_0204240 | DDB_0234200 | si:ch1073-416d2.2	DEAD-box helicase 24	ENSOARG00000014341	18:57560079-57577119:-1	ATP binding (GO:0005524) | nucleic acid binding (GO:0003676) | hydrolase activity (GO:0016787) | poly(A) RNA binding (GO:0044822) | nucleotide binding (GO:0000166) | helicase activity (GO:0004386)	metabolic process (GO:0008152)	nucleolus (GO:0005730) | membrane (GO:0016020)	Cluster0001
DDX27	C86129 | DDBDRAFT_0204625 | DDBDRAFT_0234201 | DDB_0204625 | DDB_0234201 | DRS1 | Drs1p | HSPC259 | PP3241 | RHLP | cb843 | dJ686N3.1 | drs1 | hspc259 | pp3241 | rhlp | rrp3p	DEAD-box helicase 27	ENSOARG00000012345	13:76913894-76931310:+1	ATP binding (GO:0005524) | protein binding (GO:0005515) | nucleic acid binding (GO:0003676) | hydrolase activity (GO:0016787) | poly(A) RNA binding (GO:0044822) | nucleotide binding (GO:0000166) | helicase activity (GO:0004386)	metabolic process (GO:0008152) | rRNA processing (GO:0006364)	nucleolus (GO:0005730)	Cluster0001
DDX31	5830444G11Rik | DDBDRAFT_0168487 | DDBDRAFT_0234202 | DDB_0168487 | DDB_0234202 | Gm997 | PPP1R25 | fc62b08 | si:ch211-89p1.3 | wu:fc62b08	DEAD-box helicase 31	ENSOARG00000005879	3:4129068-4204704:+1	ATP binding (GO:0005524) | RNA binding (GO:0003723) | protein binding (GO:0005515) | nucleic acid binding (GO:0003676) | hydrolase activity (GO:0016787) | poly(A) RNA binding (GO:0044822) | nucleotide binding (GO:0000166) | helicase activity (GO:0004386)	metabolic process (GO:0008152) | ribosome biogenesis (GO:0042254)	Golgi apparatus (GO:0005794) | nucleolus (GO:0005730) | intracellular membrane-bounded organelle (GO:0043231)	Cluster0001
DDX39B	0610030D10Rik | AI428441 | BAT1 | Bat-1 | Bat1 | Bat1a | D17H6S81E | D17H6S81E-1 | D6S81E | D6S81Eh | UAP56 | bat1 | bat1a | d6s81e | p47 | uap56 | zgc:63773	DEAD-box helicase 39B	ENSOARG00000008787	20:26887456-26896963:+1	protein binding (GO:0005515) | nucleic acid binding (GO:0003676) | hydrolase activity (GO:0016787) | ATP binding (GO:0005524) | ATP-dependent RNA helicase activity (GO:0004004) | RNA-dependent ATPase activity (GO:0008186) | U4 snRNA binding (GO:0030621) | poly(A) RNA binding (GO:0044822) | ATPase activity (GO:0016887) | DNA binding (GO:0003677) | U6 snRNA binding (GO:0017070) | ATP-dependent prot…	mRNA export from nucleus (GO:0006406) | positive regulation of DNA-templated transcription, elongation (GO:0032786) | mRNA splicing, via spliceosome (GO:0000398) | viral mRNA export from host cell nucleus (GO:0046784) | negative regulation of DNA damage checkpoint (GO:2000002) | RNA secondary structure unwinding (GO:0010501) | spliceosomal complex assembly (GO:0000245) | RNA splicing (GO:0008380)	U4 snRNP (GO:0005687) | spliceosomal complex (GO:0005681) | nucleus (GO:0005634) | transcription export complex (GO:0000346) | U6 snRNP (GO:0005688) | cytoplasm (GO:0005737) | nucleoplasm (GO:0005654)	Cluster0001
DDX41	2900024F02Rik | AA958953 | ABS | AI324246 | DDBDRAFT_0187443 | DDBDRAFT_0233452 | DDB_0187443 | DDB_0233452 | MPLPF | wu:fb92e02 | zgc:55896	DEAD-box helicase 41	ENSOARG00000005568	5:36483502-36490305:-1	protein binding (GO:0005515) | nucleic acid binding (GO:0003676) | hydrolase activity (GO:0016787) | ATP binding (GO:0005524) | DNA binding (GO:0003677) | poly(A) RNA binding (GO:0044822) | helicase activity (GO:0004386) | zinc ion binding (GO:0008270)	positive regulation of transcription from RNA polymerase II promoter (GO:0045944) | metabolic process (GO:0008152) | defense response to virus (GO:0051607) | cellular response to interferon-beta (GO:0035458)	catalytic step 2 spliceosome (GO:0071013) | nucleus (GO:0005634) | membrane (GO:0016020) | endoplasmic reticulum (GO:0005783)	Cluster0001
DDX5	2600009A06Rik | DDBDRAFT_0191737 | DDBDRAFT_0266367 | DDB_0191737 | DDB_0266367 | G17P1 | HLR1 | HUMP68 | Hlr1 | p68 | wu:fa56a07 | wu:fb11e01 | wu:fb16c10 | wu:fb53b05	DEAD-box helicase 5	ENSOARG00000015045	11:48096623-48102912:-1	transcription cofactor activity (GO:0003712) | protein binding (GO:0005515) | estrogen receptor binding (GO:0030331) | nucleic acid binding (GO:0003676) | RNA helicase activity (GO:0003724) | hydrolase activity (GO:0016787) | androgen receptor binding (GO:0050681) | nucleotide binding (GO:0000166) | hydrolase activity, acting on acid anhydrides, in phosphorus-containing anhydrides (GO:0016818) | …	positive regulation of DNA damage response, signal transduction by p53 class mediator (GO:0043517) | regulation of alternative mRNA splicing, via spliceosome (GO:0000381) | mRNA transcription (GO:0009299) | regulation of nucleic acid-templated transcription (GO:1903506) | negative regulation of transcription from RNA polymerase II promoter (GO:0000122) | positive regulation of transcription from …	catalytic step 2 spliceosome (GO:0071013) | intracellular ribonucleoprotein complex (GO:0030529) | nucleus (GO:0005634) | nucleolus (GO:0005730) | membrane (GO:0016020) | nucleoplasm (GO:0005654) | extracellular exosome (GO:0070062)	Cluster0001
DDX50	4933429B04Rik | 8430408E17Rik | DDX21 | GU2 | GUB | RH-II | RH-II/GuB | mcdrh	DEAD-box helicase 50	ENSOARG00000005264	25:25001146-25033398:+1	ATP binding (GO:0005524) | RNA binding (GO:0003723) | nucleic acid binding (GO:0003676) | hydrolase activity (GO:0016787) | poly(A) RNA binding (GO:0044822) | DNA binding (GO:0003677) | helicase activity (GO:0004386)	metabolic process (GO:0008152)	nucleus (GO:0005634) | nucleolus (GO:0005730) | plasma membrane (GO:0005886) | membrane (GO:0016020)	Cluster0001
DDX51	2310061O04Rik | AA537002 | C81583 | DDBDRAFT_0219893 | DDBDRAFT_0234210 | DDB_0219893 | DDB_0234210 | R75505 | zgc:111800	DEAD-box helicase 51	ENSOARG00000011942	17:44605200-44610708:+1	ATP binding (GO:0005524) | nucleic acid binding (GO:0003676) | hydrolase activity (GO:0016787) | poly(A) RNA binding (GO:0044822) | DNA binding (GO:0003677) | nucleotide binding (GO:0000166) | helicase activity (GO:0004386)	metabolic process (GO:0008152)	membrane (GO:0016020)	Cluster0001
DDX55	2810021H22Rik | DDBDRAFT_0183998 | DDBDRAFT_0234215 | DDB_0183998 | DDB_0234215 | chunp6861 | fc32a12 | kiaa1595 | mKIAA1595 | wu:fc32a12	DEAD-box helicase 55	ENSOARG00000003364	17:51651684-51668573:-1	ATP binding (GO:0005524) | RNA binding (GO:0003723) | protein binding (GO:0005515) | nucleic acid binding (GO:0003676) | hydrolase activity (GO:0016787) | poly(A) RNA binding (GO:0044822) | nucleotide binding (GO:0000166) | helicase activity (GO:0004386)	metabolic process (GO:0008152)	membrane (GO:0016020)	Cluster0001
DDX58	6430573D20Rik | C330021E21 | RHIV-1 | RIG-1 | RIG-I | RIG-Ia | RIG-Ib | RIGI | RLR-1 | SGMRT2 | rig-i	DEXD/H-box helicase 58	ENSOARG00000014731	2:100413345-100459302:-1	protein binding (GO:0005515) | nucleic acid binding (GO:0003676) | hydrolase activity (GO:0016787) | hydrolase activity, acting on acid anhydrides (GO:0016817) | nucleotide binding (GO:0000166) | identical protein binding (GO:0042802) | ATP binding (GO:0005524) | single-stranded RNA binding (GO:0003727) | double-stranded DNA binding (GO:0003690) | double-stranded RNA binding (GO:0003725) | DNA bi…	regulation of cell migration (GO:0030334) | positive regulation of interferon-beta production (GO:0032728) | positive regulation of interleukin-8 production (GO:0032757) | positive regulation of granulocyte macrophage colony-stimulating factor production (GO:0032725) | positive regulation of transcription from RNA polymerase II promoter (GO:0045944) | metabolic process (GO:0008152) | positive reg…	ruffle membrane (GO:0032587) | actin cytoskeleton (GO:0015629) | cytoplasm (GO:0005737) | bicellular tight junction (GO:0005923)	Cluster0001
DDX59	1210002B07Rik | 4833411G06Rik | OFD5 | ZNHIT5 | centroid | si:dkey-39e8.2	DEAD-box helicase 59	ENSOARG00000016307	12:77408675-77428227:-1	ATP binding (GO:0005524) | nucleic acid binding (GO:0003676) | hydrolase activity (GO:0016787) | helicase activity (GO:0004386)	metabolic process (GO:0008152)	intracellular (GO:0005622)	Cluster0001
DEF8	AI449518 | D8Ertd713e | DEF-8 | def8-B | zgc:101815	differentially expressed in FDCP 8 homolog (mouse)	ENSOARG00000015041	14:14249159-14260747:+1	zinc ion binding (GO:0008270)	intracellular signal transduction (GO:0035556)	intracellular (GO:0005622)	Cluster0001
DEGS1/ENSOARG:15832 (assigned to ENSOARG00000015832)	.	delta 4-desaturase, sphingolipid 1	ENSOARG00000015832	3:49440109-49441080:+1	sphingolipid delta-4 desaturase activity (GO:0042284)	sphingolipid biosynthetic process (GO:0030148) | lipid metabolic process (GO:0006629) | oxidation-reduction process (GO:0055114)	integral component of membrane (GO:0016021)	Cluster0001
DENND2A	B930096L08Rik | C130031G22 | FAM31D | KIAA1277 | RGD1306142 | mKIAA1277	DENN domain containing 2A	ENSOARG00000013208	4:103657961-103723215:-1	Rab guanyl-nucleotide exchange factor activity (GO:0017112)	retrograde transport, endosome to Golgi (GO:0042147)	actin cytoskeleton (GO:0015629)	Cluster0001
DENND5A	1500012B19Rik | AJ245569 | AW496491 | DENND5B | ORF37 | RAB6IP1 | Rab6ip1 | mKIAA1091 | rab6ip1	DENN domain containing 5A	ENSOARG00000013078	15:42971248-43021048:+1	Rab GTPase binding (GO:0017137) | protein binding (GO:0005515) | Rab guanyl-nucleotide exchange factor activity (GO:0017112)	retrograde transport, endosome to Golgi (GO:0042147)	Golgi apparatus (GO:0005794) | retromer complex (GO:0030904) | trans-Golgi network (GO:0005802)	Cluster0001
DENND6A	AFI1A | DENND6B | FAM116A | Fam116a | RGD1306064	DENN domain containing 6A	ENSOARG00000013412	19:43543635-43589409:+1	Rab guanyl-nucleotide exchange factor activity (GO:0017112)	positive regulation of cell-cell adhesion mediated by cadherin (GO:2000049)	recycling endosome (GO:0055037) | cytoplasm (GO:0005737) | intracellular membrane-bounded organelle (GO:0043231)	Cluster0001
DEPDC5	AV016528 | DEP.5 | FFEVF | si:dkey-106l3.5	DEP domain containing 5	ENSOARG00000011652	17:69845342-69919303:+1	GTPase activator activity (GO:0005096) | protein complex binding (GO:0032403)	cellular response to amino acid starvation (GO:0034198) | negative regulation of TORC1 signaling (GO:1904262) | intracellular signal transduction (GO:0035556) | negative regulation of TOR signaling (GO:0032007)	lysosomal membrane (GO:0005765) | cytosol (GO:0005829) | Iml1 complex (GO:1990130) | perinuclear region of cytoplasm (GO:0048471) | lysosome (GO:0005764)	Cluster0001
DFFA	A330085O09Rik | DFF-45 | DFF1 | DFF35 | Dff45 | ICAD | ICAD-L | ICAD-S | zgc:92229	DNA fragmentation factor subunit alpha	ENSOARG00000005091	12:41248959-41261099:+1	protein binding (GO:0005515)	positive regulation of apoptotic process (GO:0043065) | apoptotic process (GO:0006915) | negative regulation of apoptotic DNA fragmentation (GO:1902511) | negative regulation of execution phase of apoptosis (GO:1900118) | thymocyte apoptotic process (GO:0070242)	intracellular (GO:0005622) | nucleus (GO:0005634) | cytosol (GO:0005829) | nuclear chromatin (GO:0000790) | cytoplasm (GO:0005737)	Cluster0001
DGCR14	AI462402 | D16H22S1269E | DGCR13 | DGS-H | DGS-I | DGSH | DGSI | Dgcr1 | Dgsi | ES2 | Es2el | dgcr13 | dgs-h | dgs-i | dgsi | es2 | es2el | fc19d10 | wu:fc19d10 | zgc:162979	DiGeorge syndrome critical region gene 14	ENSOARG00000017154	17:71778312-71784368:-1	protein binding (GO:0005515)	unknown	catalytic step 2 spliceosome (GO:0071013)	Cluster0001
DGCR8	C22orf12 | D16H22S1742E | D16H22S788E | D16Wis2 | DGCRK6 | Gy1 | N41 | Vo59c07 | dgcrk6 | gy1 | mir-1306 | pasha | si:ch211-106a19.4 | wu:fc23f08 | wu:fc38f06	DGCR8 microprocessor complex subunit	ENSOARG00000018063	17:72145228-72158306:+1	primary miRNA binding (GO:0070878) | heme binding (GO:0020037) | protein binding (GO:0005515) | protein homodimerization activity (GO:0042803) | ribonuclease III activity (GO:0004525) | double-stranded RNA binding (GO:0003725)	primary miRNA processing (GO:0031053) | regulation of stem cell proliferation (GO:0072091)	microtubule cytoskeleton (GO:0015630) | nucleus (GO:0005634) | cytoplasm (GO:0005737) | nucleoplasm (GO:0005654) | microprocessor complex (GO:0070877)	Cluster0001
DGKA	80kDa | AW146112 | BA4526 | BB253_2484 | BPP5_0904 | DAGK | DAGK1 | DDBDRAFT_0169111 | DDBDRAFT_0185037 | DDB_0169111 | DDB_0185037 | DGK-alpha | DGKB | Dagk1 | ECK4034 | JW4002 | PSPTO4026 | Pro0208 | VF0418 | dagk | dagk1 | dgk-alpha	diacylglycerol kinase alpha	ENSOARG00000010838	3:163286147-163302420:-1	ATP binding (GO:0005524) | transferase activity (GO:0016740) | calcium ion binding (GO:0005509) | phospholipid binding (GO:0005543) | kinase activity (GO:0016301) | nucleotide binding (GO:0000166) | diacylglycerol kinase activity (GO:0004143)	protein kinase C-activating G-protein coupled receptor signaling pathway (GO:0007205) | phosphorylation (GO:0016310) | intracellular signal transduction (GO:0035556)	cytosol (GO:0005829) | plasma membrane (GO:0005886) | membrane (GO:0016020)	Cluster0001
DGKB	6430574F24 | 90kda | C630029D13Rik | DAGK2 | DGK | DGK-BETA | DGK-beta | Dagk | mKIAA0718	diacylglycerol kinase beta	ENSOARG00000007998	4:22451961-23258521:-1	ATP binding (GO:0005524) | transferase activity (GO:0016740) | calcium ion binding (GO:0005509) | kinase activity (GO:0016301) | nucleotide binding (GO:0000166) | diacylglycerol kinase activity (GO:0004143)	protein kinase C-activating G-protein coupled receptor signaling pathway (GO:0007205) | phosphorylation (GO:0016310) | intracellular signal transduction (GO:0035556)	intracellular (GO:0005622) | plasma membrane (GO:0005886)	Cluster0001
DGKQ	110kDa | DAGK | DAGK4 | DAGK7 | Dagk4 | Dgkd | dagk | dagk4 | dagk7	diacylglycerol kinase theta	ENSOARG00000016282	6:116521106-116530386:+1	protein binding (GO:0005515) | kinase binding (GO:0019900) | phospholipase binding (GO:0043274) | diacylglycerol kinase activity (GO:0004143) | activating transcription factor binding (GO:0033613)	thrombin receptor signaling pathway (GO:0070493) | response to ATP (GO:0033198) | protein kinase C signaling (GO:0070528) | protein kinase C-activating G-protein coupled receptor signaling pathway (GO:0007205) | G-protein coupled receptor signaling pathway (GO:0007186) | signal transduction (GO:0007165) | cAMP-mediated signaling (GO:0019933) | phosphorylation (GO:0016310) | regulation of transcri…	nuclear speck (GO:0016607) | nucleus (GO:0005634) | cytoskeleton (GO:0005856) | cytosol (GO:0005829) | cytoplasm (GO:0005737) | plasma membrane (GO:0005886)	Cluster0001
DGUOK	MTDPS3 | dGK | dGK1 | dGK2 | dGK3 | dgk | zgc:86625	deoxyguanosine kinase	ENSOARG00000012175	3:95681929-95715429:+1	ATP binding (GO:0005524) | nucleoside kinase activity (GO:0019206) | deoxyguanosine kinase activity (GO:0004138)	nucleotide biosynthetic process (GO:0009165) | nucleobase-containing compound metabolic process (GO:0006139) | protein phosphorylation (GO:0006468) | dGTP metabolic process (GO:0046070) | purine deoxyribonucleoside metabolic process (GO:0046122)	nucleus (GO:0005634) | cytosol (GO:0005829) | cytoplasm (GO:0005737) | mitochondrion (GO:0005739)	Cluster0001
DHDDS	3222401G21Rik | CIT | CPT | DS | HDS | RP59 | W91638 | wu:fd56c06 | zgc:77088	dehydrodolichyl diphosphate synthase subunit	ENSOARG00000004498	2:239537806-239571740:-1	protein binding (GO:0005515) | transferase activity (GO:0016740) | transferase activity, transferring alkyl or aryl (other than methyl) groups (GO:0016765) | polyprenyltransferase activity (GO:0002094)	metabolic process (GO:0008152)	unknown	Cluster0001
DHRSX	C80877 | CXorf11 | D4Ertd296e | DHRS5X | DHRS5Y | DHRSXY | DHRSY | Dhrsxy | Pscad | SDR46C1 | SDR7C6 | ZBED1	dehydrogenase/reductase X-linked	ENSOARG00000008073	X:991302-1028753:-1	oxidoreductase activity (GO:0016491)	metabolic process (GO:0008152) | oxidation-reduction process (GO:0055114)	unknown	Cluster0001
DHX30	2810477H02Rik | C130058C04Rik | DDX30 | Ddx30 | HELG | RETCOR | Ret-CoR	DEAH-box helicase 30	ENSOARG00000002897	19:51837766-51860852:-1	chromatin binding (GO:0003682) | ATP-dependent helicase activity (GO:0008026) | protein binding (GO:0005515) | nucleic acid binding (GO:0003676) | hydrolase activity (GO:0016787) | nucleotide binding (GO:0000166) | ATP binding (GO:0005524) | poly(A) RNA binding (GO:0044822) | double-stranded RNA binding (GO:0003725) | helicase activity (GO:0004386)	mitochondrial large ribosomal subunit assembly (GO:1902775) | metabolic process (GO:0008152)	mitochondrial nucleoid (GO:0042645) | ribonucleoprotein granule (GO:0035770) | cytoplasm (GO:0005737) | mitochondrion (GO:0005739)	Cluster0001
DHX33	3110057P17Rik | 9430096J02Rik | DDBDRAFT_0190810 | DDBDRAFT_0233404 | DDB_0190810 | DDB_0233404 | DDX33 | Ddx33 | si:ch211-160e1.10	DEAH-box helicase 33	ENSOARG00000003235	11:25712348-25730896:+1	ATP-dependent helicase activity (GO:0008026) | nucleic acid binding (GO:0003676) | hydrolase activity (GO:0016787) | nucleotide binding (GO:0000166) | rDNA binding (GO:0000182) | ATP binding (GO:0005524) | poly(A) RNA binding (GO:0044822) | activating transcription factor binding (GO:0033613) | helicase activity (GO:0004386)	metabolic process (GO:0008152) | positive regulation of transcription from RNA polymerase I promoter (GO:0045943)	nucleolus (GO:0005730) | nucleoplasm (GO:0005654)	Cluster0001
DHX34	1200013B07Rik | 1810012L18Rik | DDX34 | Ddx34 | HRH1 | mKIAA0134 | si:ch211-255l12.1	DEAH-box helicase 34	ENSOARG00000011049	14:53404390-53428748:+1	ATP binding (GO:0005524) | nucleic acid binding (GO:0003676) | hydrolase activity (GO:0016787) | poly(A) RNA binding (GO:0044822) | nucleotide binding (GO:0000166) | helicase activity (GO:0004386)	nuclear-transcribed mRNA catabolic process (GO:0000956) | negative regulation of nuclear-transcribed mRNA catabolic process, nonsense-mediated decay (GO:2000623)	membrane (GO:0016020)	Cluster0001
DHX38	5730550P09Rik | AI325984 | AW540902 | DDX38 | Ddx38 | PRP16 | PRPF16 | Prp16 | mKIAA0224 | zgc:63517	DEAH-box helicase 38	ENSOARG00000003723	14:38313158-38327997:-1	ATP binding (GO:0005524) | ATP-dependent helicase activity (GO:0008026) | protein binding (GO:0005515) | nucleic acid binding (GO:0003676) | hydrolase activity (GO:0016787) | poly(A) RNA binding (GO:0044822) | nucleotide binding (GO:0000166) | helicase activity (GO:0004386)	metabolic process (GO:0008152) | mRNA splicing, via spliceosome (GO:0000398)	catalytic step 2 spliceosome (GO:0071013) | membrane (GO:0016020)	Cluster0001
DHX40	2410016C14Rik | ARG147 | DDX40 | DXH40 | PAD	DEAH-box helicase 40	ENSOARG00000012632	11:10091272-10136632:+1	ATP binding (GO:0005524) | ATP-dependent helicase activity (GO:0008026) | nucleic acid binding (GO:0003676) | hydrolase activity (GO:0016787) | nucleotide binding (GO:0000166) | helicase activity (GO:0004386)	metabolic process (GO:0008152) | transport (GO:0006810)	unknown	Cluster0001
DHX58	B430001I08Rik | D11LGP2 | D11Lgp2e | D11lgp2e | LGP2 | LPG2 | Lgp2 | RGD1310093 | RLR-3 | lgp2	DEXH-box helicase 58	ENSOARG00000018383	11:41721531-41732475:-1	protein binding (GO:0005515) | nucleic acid binding (GO:0003676) | hydrolase activity (GO:0016787) | hydrolase activity, acting on acid anhydrides (GO:0016817) | ATP binding (GO:0005524) | single-stranded RNA binding (GO:0003727) | DNA binding (GO:0003677) | double-stranded RNA binding (GO:0003725) | zinc ion binding (GO:0008270)	positive regulation of type I interferon production (GO:0032481) | regulation of innate immune response (GO:0045088) | negative regulation of innate immune response (GO:0045824) | metabolic process (GO:0008152) | positive regulation of MDA-5 signaling pathway (GO:1900245) | negative regulation of RIG-I signaling pathway (GO:0039536) | negative regulation of MDA-5 signaling pathway (GO:0039534) | …	cytoplasm (GO:0005737)	Cluster0001
DHX9	AI326842 | DDBDRAFT_0217640 | DDBDRAFT_0233740 | DDB_0217640 | DDB_0233740 | DDX9 | Ddx9 | HEL-5 | LKP | NDH2 | NDHII | RHA | mHEL-5 | si:ch211-194i4.1 | wu:fe02c10	DEAH-box helicase 9	ENSOARG00000019089	12:62009003-62052675:+1	ATP-dependent helicase activity (GO:0008026) | protein binding (GO:0005515) | nucleic acid binding (GO:0003676) | hydrolase activity (GO:0016787) | nucleotide binding (GO:0000166) | ATP binding (GO:0005524) | poly(A) RNA binding (GO:0044822) | RNA polymerase II transcription factor binding (GO:0001085) | helicase activity (GO:0004386)	metabolic process (GO:0008152) | osteoblast differentiation (GO:0001649) | CRD-mediated mRNA stabilization (GO:0070934) | protein localization to cytoplasmic stress granule (GO:1903608)	centrosome (GO:0005813) | CRD-mediated mRNA stability complex (GO:0070937) | nucleolus (GO:0005730) | membrane (GO:0016020) | nuclear stress granule (GO:0097165) | cytoplasmic ribonucleoprotein granule (GO:0036464) | intracellular ribonucleoprotein complex (GO:0030529) | nucleus (GO:0005634) | nucleoplasm (GO:0005654)	Cluster0001
DIMT1	1500031M22Rik | AV111347 | DIM1 | DIMT1L | Dimt1l | HSA9761 | HUSSY5 | RGD1311752 | dim1 | dimt1l | hussy5	DIM1 dimethyladenosine transferase 1 homolog	ENSOARG00000006840	16:17029485-17042082:+1	rRNA (adenine-N6,N6-)-dimethyltransferase activity (GO:0000179) | poly(A) RNA binding (GO:0044822) | rRNA methyltransferase activity (GO:0008649)	methylation (GO:0032259) | rRNA methylation (GO:0031167) | rRNA modification (GO:0000154) | rRNA processing (GO:0006364)	nucleus (GO:0005634) | cytoplasm (GO:0005737) | nucleolus (GO:0005730)	Cluster0001
DIP2A	4931420H10Rik | AI426328 | C21orf106 | DIP2 | Dip2 | Dip2-like | Kiaa0184-hp | mKIAA0184 | si:dkeyp-118h9.6	disco interacting protein 2 homolog A	ENSOARG00000013377	1:264262162-264368336:+1	protein binding (GO:0005515) | transcription factor binding (GO:0008134) | catalytic activity (GO:0003824)	regulation of apoptotic process (GO:0042981) | metabolic process (GO:0008152) | negative regulation of gene expression (GO:0010629)	nucleus (GO:0005634) | cell surface (GO:0009986)	Cluster0001
DIS3	2810028N01Rik | CG6413 | Dmel\CG6413 | EXOSC11 | KIAA1008 | MTR17 | RGD1304646 | RRP44 | Rrp44 | ba555g22.1 | dDis3 | dRrp44 | dis3 | dis3p | rrp44 | taz | wu:fb08g12	DIS3 homolog, exosome endoribonuclease and 3 -5 exoribonuclease	ENSOARG00000015309	10:47956666-47980779:-1	guanyl-nucleotide exchange factor activity (GO:0005085) | 3 -5 -exoribonuclease activity (GO:0000175) | protein binding (GO:0005515) | endonuclease activity (GO:0004519)	CUT catabolic process (GO:0071034) | rRNA catabolic process (GO:0016075)	nuclear exosome (RNase complex) (GO:0000176) | membrane (GO:0016020) | nucleoplasm (GO:0005654)	Cluster0001
DIS3L2	4930429A22Rik | 8030493P09Rik | FAM6A | PRLMNS | RGD1560168 | hDIS3L2 | si:ch211-273k1.4	DIS3 like 3 -5 exoribonuclease 2	ENSOARG00000020740	2:232749221-233048136:+1	RNA binding (GO:0003723) | protein binding (GO:0005515) | poly(U) RNA binding (GO:0008266) | hydrolase activity (GO:0016787) | ribonuclease activity (GO:0004540) | 3 -5 -exoribonuclease activity (GO:0000175) | metal ion binding (GO:0046872) | magnesium ion binding (GO:0000287) | nuclease activity (GO:0004518) | exonuclease activity (GO:0004527)	mitotic nuclear division (GO:0007067) | nuclear-transcribed mRNA catabolic process, exonucleolytic, 3 -5 (GO:0034427) | mitotic sister chromatid separation (GO:0051306) | cell cycle (GO:0007049) | miRNA catabolic process (GO:0010587) | stem cell population maintenance (GO:0019827) | polyuridylation-dependent mRNA catabolic process (GO:1990074) | negative regulation of cell proliferation (GO:00082…	cytoplasm (GO:0005737) | cytoplasmic mRNA processing body (GO:0000932)	Cluster0001
DIXDC1	4930563F16Rik | BC048182 | CCD1 | Ccd1 | Ccd1Aalpha1L | Ccd1Abeta1L | Ccd1BalphaL | Ccd1BbetaL | Ccd1CL | Dixin | mKIAA1735	DIX domain containing 1	ENSOARG00000015406	15:21727589-21767102:+1	gamma-tubulin binding (GO:0043015) | protein binding (GO:0005515) | protein domain specific binding (GO:0019904)	negative regulation of neuron differentiation (GO:0045665) | cell proliferation in forebrain (GO:0021846) | forebrain ventricular zone progenitor cell division (GO:0021869) | canonical Wnt signaling pathway (GO:0060070) | cell cycle (GO:0007049) | regulation of JNK cascade (GO:0046328) | positive regulation of canonical Wnt signaling pathway (GO:0090263) | regulation of actin cytoskeleton organiz…	cytosol (GO:0005829) | cytoplasm (GO:0005737)	Cluster0001
DKC1	BC068171 | CBF5 | DKC | DKCX | NAP57 | NOLA4 | Nap57 | XAP101 | cbf5 | dkc | dyskerin | fv62a07 | nap57 | nola4 | wu:fa28f10 | wu:fc87a02 | wu:fi24a05 | wu:fv62a07 | xap101 | zgc:110395	H/ACA ribonucleoprotein complex subunit 4	ENSOARG00000003047	X:75344085-75358180:+1	RNA binding (GO:0003723) | protein binding (GO:0005515) | box H/ACA snoRNA binding (GO:0034513) | poly(A) RNA binding (GO:0044822) | telomerase RNA binding (GO:0070034) | pseudouridine synthase activity (GO:0009982) | telomerase activity (GO:0003720)	telomere maintenance via telomerase (GO:0007004) | positive regulation of telomere maintenance via telomerase (GO:0032212) | rRNA pseudouridine synthesis (GO:0031118) | box H/ACA snoRNA metabolic process (GO:0033979) | RNA processing (GO:0006396) | telomerase RNA stabilization (GO:0090669) | positive regulation of telomerase activity (GO:0051973) | pseudouridine synthesis (GO:0001522) | positive …	nucleus (GO:0005634) | telomerase holoenzyme complex (GO:0005697) | nucleolus (GO:0005730) | box H/ACA snoRNP complex (GO:0031429) | Cajal body (GO:0015030) | nucleoplasm (GO:0005654) | box H/ACA telomerase RNP complex (GO:0090661)	Cluster0001
DLG3	Dlgh3 | MPP3 | MRX | MRX90 | NEDLG | PPP1R82 | SAP102 | XLMR | fa66c08 | fa66e02 | fd02c12 | fu95c12 | im:7138640 | mKIAA1232 | si:ch211-276g21.1 | wu:fa66c08 | wu:fa66e02 | wu:fd02c12 | wu:fu95c12	discs large MAGUK scaffold protein 3	ENSOARG00000015731	X:59903072-59954868:+1	kinase binding (GO:0019900) | protein binding (GO:0005515) | ubiquitin protein ligase binding (GO:0031625) | phosphatase binding (GO:0019902)	negative regulation of phosphatase activity (GO:0010923) | establishment of planar polarity (GO:0001736) | establishment or maintenance of epithelial cell apical/basal polarity (GO:0045197)	extracellular space (GO:0005615) | AMPA glutamate receptor complex (GO:0032281) | cytoplasm (GO:0005737) | plasma membrane (GO:0005886) | cell-cell junction (GO:0005911) | bicellular tight junction (GO:0005923)	Cluster0001
DLG5	4933429D20Rik | LP-DLG | P-DLG5 | PDLG | T25557 | lp-dlg | mKIAA0583 | p-dlg5 | pdlg	discs large MAGUK scaffold protein 5	ENSOARG00000009476	25:33385045-33456262:-1	protein binding (GO:0005515) | cytoskeletal protein binding (GO:0008092) | beta-catenin binding (GO:0008013)	protein complex assembly (GO:0006461) | establishment or maintenance of epithelial cell apical/basal polarity (GO:0045197) | metanephric collecting duct development (GO:0072205) | epithelial tube branching involved in lung morphogenesis (GO:0060441) | protein localization to adherens junction (GO:0071896) | polarized epithelial cell differentiation (GO:0030859) | zonula adherens assembly (GO:0045…	cell-cell adherens junction (GO:0005913)	Cluster0001
DLGAP4	AI225853 | BC024558 | DAP-4 | DAP4 | DLP4 | Dap4 | SAPAP-4 | SAPAP4 | Sapap4 | WBP16 | dap4 | dlp4 | sapap4	DLG associated protein 4	ENSOARG00000015685	13:65110361-65200627:+1	protein binding (GO:0005515)	signaling (GO:0023052)	synapse (GO:0045202)	Cluster0001
DLX4	BP1 | DLX7 | DLX8 | DLX9 | Dlx-4 | Dlx7 | OFC15	distal-less homeobox 4	ENSOARG00000005572	11:36215920-36220371:-1	sequence-specific DNA binding (GO:0043565) | protein binding (GO:0005515) | transcriptional repressor activity, RNA polymerase II core promoter proximal region sequence-specific binding (GO:0001078) | RNA polymerase II core promoter proximal region sequence-specific DNA binding (GO:0000978) | DNA binding (GO:0003677)	negative regulation of transcription from RNA polymerase II promoter (GO:0000122)	nucleus (GO:0005634)	Cluster0001
DMKN	1110014F24Rik | AW561900 | C130074A08 | RGD1561521 | SK30 | SK89 | UNQ729 | ZD52F10 | cI-36	dermokine	ENSOARG00000004823	14:45269740-45281711:-1	protein binding (GO:0005515)	unknown	extracellular exosome (GO:0070062)	Cluster0001
DMXL2	6330586A12 | 6430411K14Rik | Dmxl2-ps1 | E130119P06Rik | PEPNS | RC3 | Rbcn3a | cb952 | mKIAA0856 | rc3 | si:ch211-165a16.2 | si:ch211-165a16.3	Dmx like 2	ENSOARG00000020971	7:55741575-55915060:+1	Rab GTPase binding (GO:0017137) | protein binding (GO:0005515)	unknown	extracellular space (GO:0005615) | synaptic vesicle (GO:0008021)	Cluster0001
DNAAF5	BC053401 | C76907 | CILD18 | HEATR2 | Heatr2 | heatr2	dynein (axonemal) assembly factor 5	ENSOARG00000006057	24:41627021-41649086:-1	protein binding (GO:0005515) | dynein intermediate chain binding (GO:0045505) | binding (GO:0005488)	outer dynein arm assembly (GO:0036158) | cilium movement (GO:0003341) | inner dynein arm assembly (GO:0036159)	cytoplasm (GO:0005737)	Cluster0001
DNAJB12	DJ10 | Dj10 | DnaJ | mDj10	DnaJ heat shock protein family (Hsp40) member B12	ENSOARG00000007176	25:28235389-28252429:-1	unknown	unknown	unknown	Cluster0001
DNAJC12	DJC12 | JDP1 | Jdp1 | djc12 | mJDP1	DnaJ heat shock protein family (Hsp40) member C12	ENSOARG00000004771	25:24090538-24123429:-1	unknown	unknown	unknown	Cluster0001
DNAJC14 (assigned to ENSOARG00000011120)	.	DnaJ heat shock protein family (Hsp40) member C14	ENSOARG00000011120	3:163362001-163368693:+1	unknown	unknown	unknown	Cluster0001
DNAJC18	2700075B01Rik | AU041129 | RGD1310237 | fj47b06 | wu:fj47b06 | zgc:172228	DnaJ heat shock protein family (Hsp40) member C18	ENSOARG00000017241	5:48074043-48099657:-1	unknown	unknown	unknown	Cluster0001
DNAL1	1700010H15Rik | AW121714 | C14orf168 | CILD16 | Dnalc1 | E330027P08Rik | lrr-dlc | wu:fc89a04 | zgc:92542	dynein axonemal light chain 1	ENSOARG00000000634	7:82004199-82037687:+1	unknown	unknown	unknown	Cluster0001
DNAL4	D15Ertd424e | Dnalc4 | MRMV3 | PIG27 | pig27	dynein axonemal light chain 4	ENSOARG00000016073	3:214381493-214384860:-1	protein binding (GO:0005515)	microtubule-based process (GO:0007017)	microtubule associated complex (GO:0005875)	Cluster0001
DNASE2	DDBDRAFT_0188966 | DDBDRAFT_0252883 | DDB_0188966 | DDB_0252883 | DNASE2A | DNL | DNL2 | Dnase2a | dnase2 | fa92d01 | wu:fa56d08 | wu:fa92d01	deoxyribonuclease II, lysosomal	ENSOARG00000010328	5:10756279-10758393:+1	deoxyribonuclease II activity (GO:0004531)	DNA catabolic process (GO:0006308) | erythrocyte differentiation (GO:0030218) | DNA catabolic process, endonucleolytic (GO:0000737) | DNA metabolic process (GO:0006259)	extracellular exosome (GO:0070062)	Cluster0001
DND1	ATCNGC2 | BC034897 | CNGC2 | CYCLIC NUCLEOTIDE GATED CHANNEL 2 | CYCLIC NUCLEOTIDE-GATED CHANNEL 2 | DEFENSE NO DEATH 1 | RBMS4 | Ter | Xdead | cb736 | dead-end | dnd | rbms4 | wu:fi22d10 | xde | zgc:111864	DND microRNA-mediated repression inhibitor 1	ENSOARG00000018418	5:49185826-49188322:-1	protein binding (GO:0005515) | nucleic acid binding (GO:0003676) | AU-rich element binding (GO:0017091) | nucleotide binding (GO:0000166)	germ cell development (GO:0007281) | negative regulation of gene silencing by miRNA (GO:0060965)	nucleus (GO:0005634) | cytoplasm (GO:0005737)	Cluster0001
DNM1	AI838169 | DNM | Dnm | Dynamin-1 | EIEE31 | Ftfl | dnm | dynamin-1 | mKIAA4093	dynamin 1	ENSOARG00000010836	3:7940349-7970023:-1	protein binding (GO:0005515) | GTPase activity (GO:0003924) | nucleotide binding (GO:0000166) | identical protein binding (GO:0042802) | protein kinase binding (GO:0019901) | poly(A) RNA binding (GO:0044822) | protein dimerization activity (GO:0046983) | GTP binding (GO:0005525)	endocytosis (GO:0006897) | sensory perception of sound (GO:0007605) | protein tetramerization (GO:0051262) | clathrin-mediated endocytosis (GO:0072583) | metabolic process (GO:0008152) | synaptic transmission, GABAergic (GO:0051932) | toxin transport (GO:1901998) | receptor-mediated endocytosis (GO:0006898) | adult locomotory behavior (GO:0008344) | endosome organization (GO:0007032)	myelin sheath (GO:0043209) | membrane coat (GO:0030117) | photoreceptor inner segment (GO:0001917) | extracellular exosome (GO:0070062)	Cluster0001
DOCK7	3110056M06Rik | EIEE23 | Gm430 | ZIR2 | dock6 | im:7145816 | im:7157388 | m | wu:fb93h07 | zir1 | zir2	dedicator of cytokinesis 7	ENSOARG00000009306	1:37492256-37655910:-1	Rac GTPase binding (GO:0048365) | guanyl-nucleotide exchange factor activity (GO:0005085)	positive regulation of vascular associated smooth muscle cell migration (GO:1904754) | establishment of neuroblast polarity (GO:0045200) | small GTPase mediated signal transduction (GO:0007264) | neuron projection development (GO:0031175) | positive regulation of peptidyl-serine phosphorylation (GO:0033138) | positive regulation of GTPase activity (GO:0043547) | microtubule cytoskeleton organizat…	focal adhesion (GO:0005925) | COP9 signalosome (GO:0008180)	Cluster0001
DOK1	AW557123 | Dok-1 | P62DOK | Xdpcp | dpcp | p62DOK | p62dok | pp62	docking protein 1	ENSOARG00000012838	3:96337845-96340313:+1	insulin receptor binding (GO:0005158) | protein binding (GO:0005515) | receptor signaling protein activity (GO:0005057)	Ras protein signal transduction (GO:0007265) | intracellular signal transduction (GO:0035556) | transmembrane receptor protein tyrosine kinase signaling pathway (GO:0007169)	nucleus (GO:0005634) | cytoplasm (GO:0005737)	Cluster0001
DOK2	Dok-2 | DokR | Frip | p56DOK | p56dok-2	docking protein 2	ENSOARG00000010631	2:43434807-43439742:+1	protein binding (GO:0005515) | insulin receptor binding (GO:0005158) | receptor signaling protein activity (GO:0005057) | transmembrane receptor protein tyrosine kinase adaptor activity (GO:0005068)	Ras protein signal transduction (GO:0007265) | transmembrane receptor protein tyrosine kinase signaling pathway (GO:0007169)	unknown	Cluster0001
DOK4	IRS-5 | IRS5 | im:7136552	docking protein 4	ENSOARG00000000343	14:24899696-24905785:-1	protein binding (GO:0005515) | insulin receptor binding (GO:0005158) | receptor signaling protein activity (GO:0005057)	nervous system development (GO:0007399) | MAPK cascade (GO:0000165) | transmembrane receptor protein tyrosine kinase signaling pathway (GO:0007169)	unknown	Cluster0001
DPAGT1	ALG7 | AU021132 | CDG-Ij | CDG1J | CMS13 | CMSTA2 | D11S366 | DGPT | DPAGT | DPAGT2 | Dpagt2 | G1PT | GNPTA | GPT | GTR2 | Gnpta | H2afx | UAGT | UGAT | gpt | si:ch211-117m20.1	dolichyl-phosphate N-acetylglucosaminephosphotransferase 1	ENSOARG00000013201	15:29163826-29167984:-1	UDP-N-acetylglucosamine-dolichyl-phosphate N-acetylglucosaminephosphotransferase activity (GO:0003975) | UDP-N-acetylglucosamine-lysosomal-enzyme N-acetylglucosaminephosphotransferase activity (GO:0003976) | phospho-N-acetylmuramoyl-pentapeptide-transferase activity (GO:0008963)	dolichol biosynthetic process (GO:0019408) | protein N-linked glycosylation (GO:0006487)	integral component of membrane (GO:0016021) | membrane (GO:0016020) | intracellular membrane-bounded organelle (GO:0043231)	Cluster0001
DPF2	2210010M07Rik | BAF45D | REQ | Req | Requiem | UBID4 | im:7146797 | req | req-A | ubi-d4 | ubid4 | xReq | zgc:101789	double PHD fingers 2	ENSOARG00000014337	21:42850452-42862014:+1	protein binding (GO:0005515) | metal ion binding (GO:0046872) | RNA polymerase II core promoter proximal region sequence-specific DNA binding (GO:0000978) | zinc ion binding (GO:0008270)	unknown	centrosome (GO:0005813) | nuclear chromatin (GO:0000790) | cytoplasm (GO:0005737) | nucleoplasm (GO:0005654) | intracellular membrane-bounded organelle (GO:0043231)	Cluster0001
DPH7	2810443J12Rik | AW060693 | C9orf112 | RGD1304868 | RRT2 | WDR85 | Wdr85 | wdr85 | zgc:162277	diphthamide biosynthesis 7	ENSOARG00000000793	3:421582-441513:+1	protein binding (GO:0005515)	peptidyl-diphthamide biosynthetic process from peptidyl-histidine (GO:0017183)	unknown	Cluster0001
DPY19L3	6030410G08 | 9330164H19Rik | RGD1308334	dpy-19 like 3 (C. elegans)	ENSOARG00000004168	14:42201487-42279011:+1	unknown	unknown	integral component of membrane (GO:0016021)	Cluster0001
DPYSL3	CRMP-4 | CRMP4 | CRMP4A | CRMP4B | Crmp4 | DRP-3 | DRP3 | LCRMP | TUC-4b | TUC4 | Tuc-4a | Tuc-4b | ULIP | ULIP-1 | Ulip | Ulip1 | crmp4 | drp3 | lcrmp | nsp1 | tuc-4 | tuc4 | ulip | ulip-1	dihydropyrimidinase like 3	ENSOARG00000003603	5:56061968-56174316:-1	filamin binding (GO:0031005) | hydrolase activity, acting on carbon-nitrogen (but not peptide) bonds (GO:0016810) | protein binding (GO:0005515) | hydrolase activity (GO:0016787)	metabolic process (GO:0008152) | positive regulation of filopodium assembly (GO:0051491) | regulation of cell migration (GO:0030334) | regulation of neuron projection development (GO:0010975) | response to axon injury (GO:0048678) | actin filament bundle assembly (GO:0051017)	cytoplasm (GO:0005737)	Cluster0001
DROSHA	1110013A17Rik | AI874853 | CG8730 | DROSHA | Dmel\CG8730 | Drosha | ETOHI2 | Etohi2 | GB12740 | HSA242976 | RANSE3L | RGD1307626 | RN3 | RNASE3L | RNASEN | Rn3 | Rnasen | etohi2 | hsa242976 | ranse3l | rn3 | rnase3l | rnasen	drosha ribonuclease III	ENSOARG00000012525	16:41880438-41997943:+1	lipopolysaccharide binding (GO:0001530) | RNA binding (GO:0003723) | protein binding (GO:0005515) | protein homodimerization activity (GO:0042803) | ribonuclease III activity (GO:0004525) | endoribonuclease activity (GO:0004521) | poly(A) RNA binding (GO:0044822)	RNA phosphodiester bond hydrolysis, endonucleolytic (GO:0090502) | pre-miRNA processing (GO:0031054) | regulation of gene expression (GO:0010468) | regulation of inflammatory response (GO:0050727) | regulation of regulatory T cell differentiation (GO:0045589) | miRNA metabolic process (GO:0010586) | RNA processing (GO:0006396) | primary miRNA processing (GO:0031053) | positive regulation of gene …	microprocessor complex (GO:0070877)	Cluster0001
DRP2	AW495265 | CENPI | DRP-2	dystrophin related protein 2	ENSOARG00000001478	X:125486901-125516282:+1	protein binding (GO:0005515) | zinc ion binding (GO:0008270)	unknown	plasma membrane (GO:0005886)	Cluster0001
DSCC1	2010006I05Rik | 2600005O03Rik | DCC1 | Dcc1 | RGD1561749 | dcc1 | hdcc1 | zgc:103507	DNA replication and sister chromatid cohesion 1	ENSOARG00000016330	9:93771225-93782559:-1	protein binding (GO:0005515) | single-stranded DNA-dependent ATPase activity (GO:0043142) | DNA clamp loader activity (GO:0003689)	regulation of DNA replication (GO:0006275) | post-translational protein acetylation (GO:0034421) | maintenance of mitotic sister chromatid cohesion (GO:0034088) | positive regulation of DNA-directed DNA polymerase activity (GO:1900264)	chromosome, centromeric region (GO:0000775) | Ctf18 RFC-like complex (GO:0031390) | chromatin (GO:0000785) | nucleoplasm (GO:0005654)	Cluster0001
DTD2 (assigned to ENSOARG00000006325)	.	D-tyrosyl-tRNA deacylase 2 (putative)	ENSOARG00000006325	18:40884145-40892678:-1	hydrolase activity, acting on ester bonds (GO:0016788)	D-amino acid catabolic process (GO:0019478)	cytoplasm (GO:0005737)	Cluster0001
DTX3	Deltex3 | RGD1566181 | RNF154 | deltex3 | mg310 | rnf154	deltex 3, E3 ubiquitin ligase	ENSOARG00000005952	3:161771802-161776637:-1	protein binding (GO:0005515) | metal ion binding (GO:0046872) | zinc ion binding (GO:0008270)	Notch signaling pathway (GO:0007219)	unknown	Cluster0001
DUOXA2	9030623N16Rik | DUOXA1L | Nip2 | RGD1560628 | SIMNIPHOM | TDH5	dual oxidase maturation factor 2	ENSOARG00000021055	7:62278359-62281127:-1	unknown	regulation of inflammatory response (GO:0050727) | protein transport (GO:0015031) | hydrogen peroxide metabolic process (GO:0042743) | regulation of thyroid hormone generation (GO:2000609)	integral component of membrane (GO:0016021) | endoplasmic reticulum membrane (GO:0005789)	Cluster0001
DUS3L	AI662135 | AW557805 | CH73-125J21.2 | DDBDRAFT_0184523 | DDBDRAFT_0238072 | DDB_0184523 | DDB_0238072 | DUS3 | zgc:63779	tRNA-dihydrouridine(47) synthase [NAD(P)(+)]	ENSOARG00000007052	5:16142465-16156203:+1	flavin adenine dinucleotide binding (GO:0050660) | tRNA dihydrouridine synthase activity (GO:0017150) | metal ion binding (GO:0046872) | poly(A) RNA binding (GO:0044822) | oxidoreductase activity (GO:0016491) | catalytic activity (GO:0003824)	tRNA processing (GO:0008033) | tRNA dihydrouridine synthesis (GO:0002943) | oxidation-reduction process (GO:0055114)	unknown	Cluster0001
DUSP11	2010300F21Rik | AI481497 | PIR1 | pir1 | wu:fa05e01 | wu:fc09a06 | wu:fk47e10 | zgc:112166	dual specificity phosphatase 11	ENSOARG00000012015	3:95547335-95562036:-1	polynucleotide 5 -phosphatase activity (GO:0004651) | hydrolase activity (GO:0016787) | phosphatase activity (GO:0016791) | poly(A) RNA binding (GO:0044822) | nucleotide phosphatase activity, acting on free nucleotides (GO:0098519) | protein tyrosine/serine/threonine phosphatase activity (GO:0008138) | protein tyrosine phosphatase activity (GO:0004725)	polynucleotide 5 dephosphorylation (GO:0098507) | protein dephosphorylation (GO:0006470) | RNA metabolic process (GO:0016070) | dephosphorylation (GO:0016311) | peptidyl-tyrosine dephosphorylation (GO:0035335)	unknown	Cluster0001
DUSP12	1190004O14Rik | AA027408 | AW049275 | DUS12 | DUSP1 | ESTM36 | GKAP | LMW-DSP4 | T-DSP4 | VH1 | YVH1 | dus12 | mVH1 | zgc:114069	dual specificity phosphatase 12	ENSOARG00000010315	1:111200055-111206859:+1	protein binding (GO:0005515) | phosphatase activity (GO:0016791) | protein tyrosine/serine/threonine phosphatase activity (GO:0008138)	protein dephosphorylation (GO:0006470) | dephosphorylation (GO:0016311)	unknown	Cluster0001
DUSP18	4930527G07Rik | AI430870 | BB028064 | DSP18 | DUSP20 | LMWDSP20	dual specificity phosphatase 18	ENSOARG00000008498	17:69122374-69122994:-1	hydrolase activity (GO:0016787) | phosphatase activity (GO:0016791) | protein tyrosine/serine/threonine phosphatase activity (GO:0008138) | protein tyrosine phosphatase activity (GO:0004725) | MAP kinase tyrosine/serine/threonine phosphatase activity (GO:0017017)	protein dephosphorylation (GO:0006470) | inactivation of MAPK activity (GO:0000188) | dephosphorylation (GO:0016311) | peptidyl-tyrosine dephosphorylation (GO:0035335)	nucleus (GO:0005634) | cytoplasm (GO:0005737) | nucleoplasm (GO:0005654)	Cluster0001
DUSP6	1300019I03Rik | HH19 | MKP-3 | MKP3 | Mkp3 | PYST1 | X17C | mkp3 | pyst1 | wu:fd99d09	dual specificity phosphatase 6	ENSOARG00000015628	3:125586852-125589854:-1	protein binding (GO:0005515) | hydrolase activity (GO:0016787) | phosphatase activity (GO:0016791) | phosphoprotein phosphatase activity (GO:0004721) | protein tyrosine/serine/threonine phosphatase activity (GO:0008138) | protein tyrosine phosphatase activity (GO:0004725) | MAP kinase tyrosine/serine/threonine phosphatase activity (GO:0017017)	negative regulation of protein phosphorylation (GO:0001933) | positive regulation of apoptotic process (GO:0043065) | inactivation of MAPK activity (GO:0000188) | negative regulation of ERK1 and ERK2 cascade (GO:0070373) | dephosphorylation (GO:0016311) | response to nitrosative stress (GO:0051409) | protein dephosphorylation (GO:0006470) | peptidyl-tyrosine dephosphorylation (GO:0035335) | regul…	cytoplasm (GO:0005737)	Cluster0001
DVL3	dsh3	dishevelled segment polarity protein 3	ENSOARG00000020618	1:201194007-201207233:-1	frizzled binding (GO:0005109) | protein binding (GO:0005515) | receptor binding (GO:0005102) | protein binding, bridging (GO:0030674) | Rac GTPase binding (GO:0048365) | protease binding (GO:0002020) | protein heterodimerization activity (GO:0046982) | beta-catenin binding (GO:0008013)	Wnt signaling pathway, planar cell polarity pathway (GO:0060071) | positive regulation of protein phosphorylation (GO:0001934) | canonical Wnt signaling pathway (GO:0060070) | heart morphogenesis (GO:0003007) | non-canonical Wnt signaling pathway via JNK cascade (GO:0038031) | positive regulation of GTPase activity (GO:0043547) | regulation of cellular protein localization (GO:1903827) | planar c…	cytosol (GO:0005829) | nuclear chromatin (GO:0000790) | cytoplasm (GO:0005737) | Wnt signalosome (GO:1990909)	Cluster0001
[truncated: 10,604 more rows]
